# Supplementary material for: Genetic and chemical inhibition of IRF5 suppresses pre-existing mouse lupus-like disease
Source: Nat Commun. 2021 Jul 19;12:4379. doi: 10.1038/s41467-021-24609-4 (PMC8290003; doi:10.1038/s41467-021-24609-4)
Supplement: Supplementary file 4 — Source Data [file 41467_2021_24609_MOESM4_ESM.zip]

Archive with 6 entries (5 files):
- POC Paper Source Data/
- __MACOSX/._POC Paper Source Data
- POC Paper Source Data/.DS_Store
- __MACOSX/POC Paper Source Data/._.DS_Store
- POC Paper Source Data/Source Data.xlsx
- __MACOSX/POC Paper Source Data/._Source Data.xlsx
