# Supplementary material for: Genetic and chemical inhibition of IRF5 suppresses pre-existing mouse lupus-like disease
Source: Nat Commun. 2021 Jul 19;12:4379. doi: 10.1038/s41467-021-24609-4 (PMC8290003; doi:10.1038/s41467-021-24609-4)
Supplement: Supplementary file 4 — Source Data [file 41467_2021_24609_MOESM4_ESM.zip › POC Paper Source Data/Source Data.xlsx]

## Sheet: Fig. 1
	Fig. 1b | IRF5 NT (% of Mo)					Fig. 1c | IRF5 NT vs OAS1							Fig. 1d | SLEDAI					Fig. 1e | IRF5 NT (% of Mo)					Fig. 1f | OAS1 mRNA level (/GAPDH)					Fig. 1g | IRF5 NT vs anti-dsDNA							Fig. 1h | IRF5 NT (% of Mo)					Fig. 1i | OAS1 mRNA level (/GAPDH)
	HC		SLE			HC			SLE				AP-SLE		RP-SLE			AP-SLE		RP-SLE			AP-SLE		RP-SLE			AP-SLE			RP-SLE				PSL (−)		PSL (+)			PSL (−)		PSL (+)
	Sample	Value	Sample	Value		Sample	IRF5 NT (% of Mo)	OAS1 mRNA level (/GAPDH)	Sample	IRF5 NT (% of Mo)	OAS1 mRNA level (/GAPDH)		Sample	Value	Sample	Value		Sample	Value	Sample	Value		Sample	Value	Sample	Value		Sample	IRF5 NT (% of Mo)	Anti-dsDNA (IU/ml)	Sample	IRF5 NT (% of Mo)	Anti-dsDNA (IU/ml)		Sample	Value	Sample	Value		Sample	Value	Sample	Value
	1	1	1	2		1	1	0.0691089	1	2	0.723811		1	12	1	0		1	2	1	3		1	0.127679	1	0.0479027		1	2	23	1	3	1		1	15	1	2		1	0.127679	1	0.416953
	2	1.5	2	15		2	1.5	0.0976471	2	15	0.777395		2	9	2	4		2	15	2	19		2	0.416953	2	1.27404		2	15	580	2	19	17		2	3	2	3		2	0.777395	2	0.723811
	3	3	3	3		3	3	0.0908842	3	3	0.049007		3	8	3	4		3	3	3	6		3	0.723811	3	0.751338		3	3	19	3	6	1		3	6	3	10		3	0.537538	3	0.049007
	4	1	4	3		4	1	0.101786	4	3	0.537538		4	20	4	2		4	3	4	12		4	0.777395	4	1.56315		4	3	24	4	12	1		4	9.47368	4	7		4	0.0853183	4	0.20621
	5	0	5	10		5	0	0.0647424	5	10	0.20621		5	12	5	4		5	10	5	11		5	0.049007	5	1.08632		5	10	1	5	11	23		5	5	5	8		5	0.324444	5	1.00965
	6	1	6	7		6	1	0.080491	6	7	1.00965		6	12	6	0		6	7	6	1		6	0.537538	6	0.853294		6	7	1760	6	1	1		6	12	6	3		6	0.524932	6	1.12842
	7	1.5	7	8		7	1.5	0.147224	7	8	1.12842		7	19	7	2		7	8	7	2		7	0.20621	7	0.416502		7	8	78	7	2	81		7	2	7	5		7	0.89903	7	0.0479027
	8	4	8	3		8	4	0.11325	8	3	0.0479027		8	9	8	2		8	5	8	3		8	1.00965	8	0.941125		8	5	17	8	3	1		8	2	8	3		8	0.872005	8	0.803971
	9	1.5	9	5		9	1.5	0.0788386	9	5	0.803971		9	14	9	1		9	3	9	8		9	1.12842	9	0.362162		9	3	71	9	8	17				9	19		9	1.3368	9	0.838274
	10	2	10	3		10	2	0.448149	10	3	0.838274		10	10	10	2		10	6	10	5		10	0.803971	10	0.960413		10	6	1	10	5	18				10	6		10	1.11325	10	1.27404
	11	1	11	19		11	1	0.0996081	11	19	1.27404		11	6	11	2		11	1	11	0		11	0.838274	11	1.18431		11	1	34	11	0	1				11	12		11	0.637911	11	0.751338
	12	0.5	12	6		12	0.5	0.0774407	12	6	0.751338		12	8	12	2		12	9.47368	12	14		12	0.0853183	12	0.585127		12	9.47368	185	12	14	46				12	11		12	0.0803139	12	1.56315
	13	1	13	12		13	1	0.0636461	13	12	1.56315		13	8	13	2		13	21	13	11		13	1.12821	13	1.01304		13	21	115	13	11	26				13	1		13	0.638142	13	1.08632
	14	2	14	11		14	2	0.0858661	14	11	1.08632		14	25	14	0		14	5	14	18		14	0.324444	14	1.77383		14	5	203	14	18	27				14	2				14	0.853294
	15	0.5	15	1		15	0.5	0.0517188	15	1	0.853294		15	8	15	2		15	12	15	2		15	0.316619	15	0.736153		15	12	51	15	2	1				15	3				15	0.416502
	16	0	16	2		16	0	0.0513009	16	2	0.416502		16	6	16	2		16	3	16	7		16	1.19666	16	1.80078		16	3	34	16	7	1				16	8				16	0.941125
	17	1	17	6		17	1	0.0647186	17	6	0.0853183		17	6	17	2		17	3	17	2		17	0.524932	17	2.15204		17	3	21	17	2	1				17	5				17	0.362162
	18	2	18	3		18	2	0.0519771	18	3	0.941125		18	6	18	2		18	2	18	2		18	1.21743	18	0.672135		18	2	126	18	2	1				18	1				18	0.960413
	19	1	19	8		19	1	0.0611272	19	8	0.362162		19	15	19	0				19	19		19	0.89903	19	0.521714			Spearman’s rank correlation coefficient	0.274832	19	19	15				19	0				19	1.12821
	20	2	20	5		20	2	0.193728	20	5	0.960413		20	6	20	0				20	3		20	0.872005	20	0.668953			P value	0.26971	20	3	1				20	14				20	0.316619
	21	7	21	1		21	7	0.102493	21	1	1.12821		21	8	21	4				21	13		21	1.3368	21	1.91207					21	13	1				21	21				21	1.19666
	22	1	22	0		22	1	0.108011	22	0	0.585127		22	15	22	0				22	12		22	0.991536	22	1.31917					22	12	20				22	11				22	1.18431
	23	2	23	9.47368		23	2	0.529276	23	9.47368	1.3368		23	9	23	2				23	3		23	1.11325	23	0.0803139					23	3	15				23	18				23	0.585127
	24	3.5	24	14		24	3.5	0.0918349	24	14	1.80078		24	10	24	4				24	3		24	0.637911	24	0.665092					24	3	24				24	2				24	1.01304
	25	3	25	21		25	3	0.0640053	25	21	0.991536		25	6	25	0				25	1		25	0.542344	25	0.312689					25	1	14				25	7				25	1.77383
			26	11					26	11	2.15204		26	14	26	2				26	2		26	0.143729	26	0.858238					26	2	1				26	3				26	0.736153
			27	18					27	18	0.672135		27	15	27	4							27	0.638142	27	0.899569						Spearman’s rank correlation coefficient	0.429429				27	3				27	1.21743
			28	5					28	5	1.11325				28	2									28	0.381105						P value	0.0285736				28	2				28	1.80078
			29	2					29	2	0.668953				29	4									29	0.896347											29	19				29	0.991536
			30	12					30	12	0.637911				30	2									30	1.05984											30	3				30	2.15204
			31	7					31	7	1.91207				31	0									31	0.587386											31	13				31	0.672135
			32	3					32	3	0.542344				P value (AP-SLE vs RP-SLE)	2.2e-16																					32	12				32	0.521714
			33	3					33	3	0.143729																										33	3				33	0.668953
			34	2					34	2	1.31917																										34	3				34	1.91207
			35	2					35	2	0.0803139																										35	1				35	0.542344
			36	19					36	19	0.665092																										36	2				36	0.143729
			37	3					37	3	0.312689																															37	1.31917
			38	2					38	2	0.638142																															38	0.665092
			39	13					39	13	0.858238																															39	0.312689
			40	12					40	12	0.899569																															40	0.858238
			41	3					41	3	0.381105																															41	0.899569
			42	3					42	3	0.896347																															42	0.381105
			43	1					43	1	1.05984																															43	0.896347
			44	2					44	2	0.587386																															44	1.05984
			P value (HC vs SLE)	5.173e-07						Spearman’s rank correlation coefficient	0.562728																															45	0.587386
										P value	4.83698e-07

## Sheet: Fig. 2
	Fig. 2a | Anti-dsDNA IgG				Fig. 2c | Spleen weight					Fig. 2e | Glomerular cell proliferation					Fig. 2f | Kidney IgG deposition				Fig. 2g | GSEA						Fig. 2h | GSEA				Fig. 2i | GSEA			Fig. 2j and k | OXPHOS genes (fold change [vs WT])
	Replicate	Mouse	Serum concentration (μg/ml)		Replicate	Mouse	Sex	mg		Replicate	Mouse	Sex	Nuclei/glomerulus		Replicate	Mouse	Relative MFI			SLE vs HC		Lyn−/− vs WT				Lyn−/−Ifnar1−/− vs Lyn−/−Irf5−/−			OXPHOS genes			Gene	Gene_name	Lyn−/−	Lyn−/−Ifnar1−/−	Lyn−/−Irf5+/−	Lyn−/−Irf5−/−
	1	WT	0.166338		1	WT	F	94.2		1	WT	F	47.6		1	WT	1.04651		Gene set	NES	FDR	NES	FDR		Gene set	NES	FDR		Lyn−/−Ifnar1−/− vs Lyn−/−Irf5−/−			1	Idh1	3.36004	1.61698	1.99977	2.48819
	2	WT	0.167842		2	WT	F	89.1		2	WT	F	46.7		2	WT	1.02698		IFN-α response	2.99037	0	1.75943	0.00237232		IFN-γ response	-3.02685	0		NES	1.76973		2	Mgst3	2.99998	2.44703	1.18789	0.68958
	3	WT	0.165811		3	WT	F	75.3		3	WT	F	56.4		3	WT	0.92885		IFN-γ response	2.66538	0	1.88957	0.000418179		IFN-α response	-2.91744	0		P value	0		3	Htra2	2.58582	1.94359	2.17835	1.52195
	4	WT	0.166069		4	WT	F	89.5		4	WT	M	42.9		4	WT	0.798162		Inflammatory response	1.80009	0.000601122	1.88389	0.000390301		Inflammatory response	-2.36667	0.000601122					4	Prdx3	2.31628	1.94321	1.28779	1.10253
	5	WT	0.166338		5	WT	F	80.8		5	WT	M	40.4		5	WT	1.50473		IL6-JAK-STAT3 signaling	1.78252	0.000784386	2.15767	0		OXPHOS	1.76973	0.011518					5	Atp6v1e1	2.15898	1.64221	1.23331	1.33514
	6	WT	0.165563		6	WT	F	83.2		6	WT	M	40.9		6	WT	0.697987		TNF-α signaling via NF-κB	1.60212	0.00731451	2.4396	0									6	Ogdh	2.0153	1.52528	0.692139	0.765767
	7	WT	0.166069		7	WT	F	88		7	WT	M	36.9		7	WT	0.873568		OXPHOS	1.55415	0.011518	1.80979	0.00139924									7	Phyh	1.91988	1.35527	1.29679	1.64415
	8	WT	0.166338		8	WT	F	95.1		8	WT	M	45.5		8	WT	0.945137		Complement	1.48666	0.0226772	2.01301	0.000141414									8	Atp5l	1.91352	2.02042	2.13902	0.807131
	9	WT	0.167209		9	WT	F	88.8		9	WT	M	43.1		9	WT	1.1813															9	Iscu	1.91277	2.10489	1.32454	0.801773
	10	WT	0.169607		10	WT	F	71.8		1	Lyn−/−	F	107.4		1	Lyn−/−	2.94776															10	Cox7b	1.90175	2.17535	1.89131	0.903127
	11	WT	0.168517		11	WT	M	81		2	Lyn−/−	F	86.4		2	Lyn−/−	4.58267															11	Uqcrh	1.8947	2.21245	1.8917	0.992119
	12	WT	0.165563		12	WT	M	107.9		3	Lyn−/−	F	82.1		3	Lyn−/−	3.79591															12	Glud1	1.8941	1.27525	1.21983	1.36236
	1	Lyn−/−	2.51214		13	WT	M	85.7		4	Lyn−/−	M	74.1		4	Lyn−/−	3.48839															13	Casp7	1.87999	1.30525	1.3722	1.57542
	2	Lyn−/−	5.30293		14	WT	M	92.7		5	Lyn−/−	M	61.7		5	Lyn−/−	3.60193															14	Hadhb	1.87115	1.45968	0.912351	0.760998
	3	Lyn−/−	4.19028		15	WT	M	92.2		6	Lyn−/−	M	99.8		6	Lyn−/−	1.5588															15	Cox7a2	1.84993	2.59368	1.34905	0.927149
	4	Lyn−/−	18.6544		16	WT	M	102.6		7	Lyn−/−	M	70.4		7	Lyn−/−	2.59409															16	Acadsb	1.81437	1.73999	1.18614	1.09102
	5	Lyn−/−	5.2767		17	WT	M	88.5		8	Lyn−/−	M	136.6		8	Lyn−/−	5.1397															17	Atp5b	1.80715	2.22595	1.04324	0.687411
	6	Lyn−/−	4.97495		1	Lyn−/−	F	184		9	Lyn−/−	M	123		9	Lyn−/−	3.15414															18	Cox6a1	1.7563	2.88832	1.52005	0.955969
	7	Lyn−/−	12.8214		2	Lyn−/−	F	160.5		1	Lyn−/−Ifnar1+/−	F	55		1	Lyn−/−Ifnar1+/−	2.96541															19	Ndufb6	1.7517	2.0544	1.70115	1.38087
	8	Lyn−/−	1.54082		3	Lyn−/−	F	110.8		2	Lyn−/−Ifnar1+/−	F	104.1		2	Lyn−/−Ifnar1+/−	3.31624															20	Ndufa7	1.73393	2.50271	1.31436	1.39112
	9	Lyn−/−	1.1209		4	Lyn−/−	F	131.1		3	Lyn−/−Ifnar1+/−	F	64.2		3	Lyn−/−Ifnar1+/−	4.75728															21	Cyb5r3	1.71708	1.91138	1.04385	1.13838
	10	Lyn−/−	6.50639		5	Lyn−/−	F	184.9		4	Lyn−/−Ifnar1+/−	M	53.9		4	Lyn−/−Ifnar1+/−	2.52684															22	Uqcrq	1.69735	2.24572	1.47127	1.10883
	11	Lyn−/−	3.26707		6	Lyn−/−	F	224.9		5	Lyn−/−Ifnar1+/−	M	84.9		5	Lyn−/−Ifnar1+/−	3.07333															23	Ndufb2	1.667	1.50501	1.92933	1.59192
	12	Lyn−/−	10.692		7	Lyn−/−	F	172.3		6	Lyn−/−Ifnar1+/−	M	52.6		6	Lyn−/−Ifnar1+/−	2.44608															24	Cox5b	1.64801	1.54064	1.2078	1.13562
	13	Lyn−/−	6.77033		8	Lyn−/−	F	198		1	Lyn−/−Ifnar1−/−	F	66.6		1	Lyn−/−Ifnar1−/−	2.93181															25	Slc25a20	1.63552	1.08865	1.67445	1.53821
	14	Lyn−/−	4.7838		9	Lyn−/−	F	92.9		2	Lyn−/−Ifnar1−/−	F	61.3		2	Lyn−/−Ifnar1−/−	2.54244															26	Atp6v0b	1.63238	1.41482	1.62268	1.52838
	15	Lyn−/−	5.92642		10	Lyn−/−	F	253.4		3	Lyn−/−Ifnar1−/−	F	53.9		3	Lyn−/−Ifnar1−/−	2.47226															27	Ndufb8	1.62999	2.44365	1.39015	1.31068
	16	Lyn−/−	0.658677		11	Lyn−/−	F	166.2		4	Lyn−/−Ifnar1−/−	M	65.9		4	Lyn−/−Ifnar1−/−	2.1023															28	Ndufs1	1.6292	1.50941	1.09111	1.02269
	1	Lyn−/−Ifnar1+/−	16.2915		12	Lyn−/−	F	206.4		5	Lyn−/−Ifnar1−/−	M	64.7		5	Lyn−/−Ifnar1−/−	1.90849															29	Isca1	1.6283	1.70619	1.07694	0.760015
	2	Lyn−/−Ifnar1+/−	0.779355		13	Lyn−/−	F	147.8		6	Lyn−/−Ifnar1−/−	M	54.1		6	Lyn−/−Ifnar1−/−	2.2817															30	Cox6b1	1.60521	2.15906	1.45846	1.43924
	3	Lyn−/−Ifnar1+/−	1.12717		14	Lyn−/−	M	176.6		1	Lyn−/−Irf5+/−	F	46.6		1	Lyn−/−Irf5+/−	1.48224															31	Atp6v1g1	1.60203	2.05093	1.35408	1.00926
	4	Lyn−/−Ifnar1+/−	0.16752		15	Lyn−/−	M	156.2		2	Lyn−/−Irf5+/−	F	56.8		2	Lyn−/−Irf5+/−	1.62132															32	Idh3g	1.57611	1.42056	1.06656	1.01187
	5	Lyn−/−Ifnar1+/−	10.5241		16	Lyn−/−	M	187.1		3	Lyn−/−Irf5+/−	F	43.7		3	Lyn−/−Irf5+/−	2.18706															33	Por	1.55243	1.36137	1.32277	1.50307
	6	Lyn−/−Ifnar1+/−	2.26156		17	Lyn−/−	M	144.7		4	Lyn−/−Irf5+/−	M	59		4	Lyn−/−Irf5+/−	2.68493															34	Atp5j	1.51283	1.65529	1.38033	1.04041
	7	Lyn−/−Ifnar1+/−	8.56163		18	Lyn−/−	M	176		5	Lyn−/−Irf5+/−	M	54.2		5	Lyn−/−Irf5+/−	1.32838															35	Atp5h	1.50324	2.12996	1.43777	0.87214
	8	Lyn−/−Ifnar1+/−	0.197637		1	Lyn−/−Ifnar1+/−	F	175		6	Lyn−/−Irf5+/−	M	46.5		6	Lyn−/−Irf5+/−	1.26084															36	Etfb	1.50309	1.26879	1.13997	1.3879
	9	Lyn−/−Ifnar1+/−	13.5979		2	Lyn−/−Ifnar1+/−	F	139.7		1	Lyn−/−Irf5−/−	F	50		1	Lyn−/−Irf5−/−	1.45949																			P value (Lyn−/−Ifnar1−/− vs Lyn−/−Irf5+/−)	6.809e-06
	10	Lyn−/−Ifnar1+/−	4.43779		3	Lyn−/−Ifnar1+/−	F	151.5		2	Lyn−/−Irf5−/−	F	48.3		2	Lyn−/−Irf5−/−	2.06093																			P value (Lyn−/−Ifnar1−/− vs Lyn−/−Irf5−/−)	4.356e-09
	11	Lyn−/−Ifnar1+/−	5.99732		4	Lyn−/−Ifnar1+/−	F	119.1		3	Lyn−/−Irf5−/−	F	44.7		3	Lyn−/−Irf5−/−	1.24331
	1	Lyn−/−Ifnar1−/−	0.410087		5	Lyn−/−Ifnar1+/−	F	164.3		4	Lyn−/−Irf5−/−	M	34.1		4	Lyn−/−Irf5−/−	0.917517
	2	Lyn−/−Ifnar1−/−	0.304682		6	Lyn−/−Ifnar1+/−	F	134.3		5	Lyn−/−Irf5−/−	M	39.8		5	Lyn−/−Irf5−/−	0.831297
	3	Lyn−/−Ifnar1−/−	1.91941		7	Lyn−/−Ifnar1+/−	M	112.7		6	Lyn−/−Irf5−/−	M	42.8		6	Lyn−/−Irf5−/−	1.50136
	4	Lyn−/−Ifnar1−/−	22.9873		8	Lyn−/−Ifnar1+/−	M	111.7				P value (WT vs Lyn−/−)	3.2455e-05			P value (WT vs Lyn−/−)	4.82e-06
	5	Lyn−/−Ifnar1−/−	2.93719		9	Lyn−/−Ifnar1+/−	M	172.2				P value (WT vs Lyn−/−Ifnar1+/−)	0.00470685			P value (Lyn−/− vs Lyn−/−Ifnar1−/−)	0.0362393
	6	Lyn−/−Ifnar1−/−	0.973393		10	Lyn−/−Ifnar1+/−	M	109.7				P value (WT vs Lyn−/−Ifnar1−/−)	9.15961e-05			P value (Lyn−/−Ifnar1+/− vs Lyn−/−Irf5+/−)	0.00628287
	7	Lyn−/−Ifnar1−/−	0.167209		11	Lyn−/−Ifnar1+/−	M	95.6								P value (Lyn−/−Ifnar1−/− vs Lyn−/−Irf5−/−)	0.00129898
	8	Lyn−/−Ifnar1−/−	0.612946		1	Lyn−/−Ifnar1−/−	F	88.5
	9	Lyn−/−Ifnar1−/−	0.416078		2	Lyn−/−Ifnar1−/−	F	104
	10	Lyn−/−Ifnar1−/−	1.86505		3	Lyn−/−Ifnar1−/−	F	117.8
	11	Lyn−/−Ifnar1−/−	0.332527		4	Lyn−/−Ifnar1−/−	F	139.5
	12	Lyn−/−Ifnar1−/−	9.28796		5	Lyn−/−Ifnar1−/−	F	117.2
	13	Lyn−/−Ifnar1−/−	17.1337		6	Lyn−/−Ifnar1−/−	F	153.6
	14	Lyn−/−Ifnar1−/−	4.14374		7	Lyn−/−Ifnar1−/−	F	126.5
	15	Lyn−/−Ifnar1−/−	0.434396		8	Lyn−/−Ifnar1−/−	F	163.4
	16	Lyn−/−Ifnar1−/−	0.174398		9	Lyn−/−Ifnar1−/−	F	55.7
	1	Lyn−/−Irf5+/−	0.166338		10	Lyn−/−Ifnar1−/−	F	109.1
	2	Lyn−/−Irf5+/−	0.165326		11	Lyn−/−Ifnar1−/−	F	150.2
	3	Lyn−/−Irf5+/−	0.165099		12	Lyn−/−Ifnar1−/−	F	99.9
	4	Lyn−/−Irf5+/−	0.192814		13	Lyn−/−Ifnar1−/−	M	142.6
	5	Lyn−/−Irf5+/−	0.164883		14	Lyn−/−Ifnar1−/−	M	110.2
	6	Lyn−/−Irf5+/−	0.164484		15	Lyn−/−Ifnar1−/−	M	94.3
	7	Lyn−/−Irf5+/−	0.461744		16	Lyn−/−Ifnar1−/−	M	112.8
	8	Lyn−/−Irf5+/−	0.165099		17	Lyn−/−Ifnar1−/−	M	104.4
	9	Lyn−/−Irf5+/−	0.165811		18	Lyn−/−Ifnar1−/−	M	131.8
	10	Lyn−/−Irf5+/−	0.172969		1	Lyn−/−Irf5+/−	F	55.3
	11	Lyn−/−Irf5+/−	0.165099		2	Lyn−/−Irf5+/−	F	55.5
	12	Lyn−/−Irf5+/−	0.167842		3	Lyn−/−Irf5+/−	F	57.4
	13	Lyn−/−Irf5+/−	0.165099		4	Lyn−/−Irf5+/−	F	66.2
	14	Lyn−/−Irf5+/−	0.173912		5	Lyn−/−Irf5+/−	F	66.2
	15	Lyn−/−Irf5+/−	0.349889		6	Lyn−/−Irf5+/−	F	86
	16	Lyn−/−Irf5+/−	0.173435		7	Lyn−/−Irf5+/−	F	120
	1	Lyn−/−Irf5−/−	0.165326		8	Lyn−/−Irf5+/−	F	76.7
	2	Lyn−/−Irf5−/−	0.165099		9	Lyn−/−Irf5+/−	F	73.2
	3	Lyn−/−Irf5−/−	0.164678		10	Lyn−/−Irf5+/−	M	61.9
	4	Lyn−/−Irf5−/−	0.164484		11	Lyn−/−Irf5+/−	M	58.6
	5	Lyn−/−Irf5−/−	0.165099		12	Lyn−/−Irf5+/−	M	57.3
	6	Lyn−/−Irf5−/−	0.165563		1	Lyn−/−Irf5−/−	F	59.3
	7	Lyn−/−Irf5−/−	0.164883		2	Lyn−/−Irf5−/−	F	58.4
	8	Lyn−/−Irf5−/−	0.165099		3	Lyn−/−Irf5−/−	M	79.7
	9	Lyn−/−Irf5−/−	0.165326		4	Lyn−/−Irf5−/−	M	67.4
	10	Lyn−/−Irf5−/−	0.165326		5	Lyn−/−Irf5−/−	M	117
	11	Lyn−/−Irf5−/−	0.164484		6	Lyn−/−Irf5−/−	M	58.6
	12	Lyn−/−Irf5−/−	0.1643				P value (WT vs Lyn−/−)	6.72706e-10
	13	Lyn−/−Irf5−/−	0.165563				P value (Lyn−/− vs Lyn−/−Ifnar1+/−)	0.0126012
	14	Lyn−/−Irf5−/−	0.164484				P value (Lyn−/− vs Lyn−/−Ifnar1−/−)	3.09461e-05
		P value (WT vs Lyn−/−)	0.000240688				P value (Lyn−/−Ifnar1+/− vs Lyn−/−Irf5+/−)	1.14626e-06
		P value (Lyn−/−Ifnar1+/− vs Lyn−/−Irf5+/−)	0.000531622				P value (Lyn−/−Ifnar1−/− vs Lyn−/−Irf5−/−)	0.00133358
		P value (Lyn−/−Ifnar1−/− vs Lyn−/−Irf5−/−)	0.0430216

## Sheet: Fig. 3
	Fig. 3b and e | Anti-dsDNA IgG (Serum concentration [μg/ml])							Fig. 3c | Irf5 mRNA level (/Rps29)							Fig. 3d | Oasl2 mRNA level (/Rps29)							Fig. 3f | Spleen weight					Fig. 3h | Glomerular cell proliferation				Fig. 3i | Kidney IgG deposition
	Replicate	Mouse	Anti-dsDNA_IgG_Week_-1	Anti-dsDNA_IgG_Week_8	Anti-dsDNA_IgG_Week_16	Anti-dsDNA_IgG_Week_24		Replicate	Mouse	Irf5_Week_-1	Irf5_Week_2	Irf5_Week_8	Irf5_Week_24		Replicate	Mouse	Oasl2_Week_-1	Oasl2_Week_2	Oasl2_Week_8	Oasl2_Week_24		Replicate	Mouse	Sex	mg		Replicate	Mouse	Nuclei/glomerulus		Replicate	Mouse	Relative MFI
	1	WT	0.026184					1	WT	0.000868258	0.00225279	0.00180831	0.00280568		1	WT	0.00624033	0.00473666	0.00405567	0.00195892		1	WT	F	87.8		1	WT	43.7		1	WT	0.687687
	2	WT	0.0282604					2	WT	0.00193671	0.00191321	0.00231327	0.00279681		2	WT	0.00518276	0.00384456	0.00352616	0.00194841		2	WT	F	87.8		2	WT	37.5		2	WT	0.804847
	3	WT	0.0648112					3	WT	0.00164204	0.00233043	0.00384867	0.00347138		3	WT	0.00426577	0.00753903	0.0044825	0.00218793		3	WT	F	82.4		3	WT	43.2		3	WT	1.59424
	4	WT	0.022056					4	WT	0.00239033	0.00215782	0.00248747	0.00427648		4	WT	0.00309706	0.00605533	0.00473187	0.00318718		4	WT	F	83.1		4	WT	35.1		4	WT	0.913227
	5	WT	0.0345392					5	WT	0.00182089	0.00192187	0.00162792	0.00190449		5	WT	0.00811957	0.0028178	0.00364121	0.0034249		5	WT	F	84		5	WT	44.2		5	WT	1.05658
	6	WT	0.022056					6	WT	0.00199731	0.00132626	0.001378	0.00165376		6	WT	0.00608436	0.00327352	0.00606205	0.00631133		6	WT	F	86		6	WT	46		6	WT	0.690586
	7	WT	0.0303451					7	WT	0.00171848	0.00224147	0.00138033	0.00171374		7	WT	0.00302831	0.00249251	0.00436237	0.00524999		7	WT	F	67.4		7	WT	39.5		7	WT	1.0909
	8	WT	0.032438					8	WT	0.00124616	0.0014371	0.0014324	0.00155662		8	WT	0.00353517	0.00363125	0.00525017	0.00341639		8	WT	F	72.2		8	WT	42.7		8	WT	1.16193
	9	WT	0.012124					9	WT	0.00243997	0.00257426	0.00265471	0.00287118		9	WT	0.0019548	0.00376098	0.00209672	0.00209914		9	WT	F	69.8		9	WT	48.5		9	WT	1.38832
	10	WT	0.00125152					10	WT	0.00244934	0.00286447	0.00363203	0.00307522		10	WT	0.00338263	0.0029626	0.00376241	0.0027008		10	WT	F	89.5		10	WT	41		10	WT	0.784339
	11	WT	0.0148428					11	WT	0.00200637	0.00358335	0.00284101	0.00236513		11	WT	0.00252282	0.00718613	0.00220083	0.00264559		11	WT	M	78.3		1	Lyn–/–Irf5flox/flox	81.7		11	WT	1.2853
	12	WT	0.00940545					12	WT	0.00167862	0.00272269	0.00190038	0.00225341		12	WT	0.00529555	0.00752874	0.00336179	0.00260867		12	WT	M	78.4		2	Lyn–/–Irf5flox/flox	115.5		12	WT	1.20096
	13	WT	0.0284419					13	WT	0.00179829	0.001888	0.002134	0.00209041		13	WT	0.0062244	0.00463725	0.00325967	0.00426786		13	WT	M	78.3		3	Lyn–/–Irf5flox/flox	116.6		13	WT	0.743025
	14	WT	0.0148428					14	WT	0.00114755	0.00249882	0.00237613	0.00153557		14	WT	0.00374714	0.00760761	0.0030594	0.00422473		14	WT	M	73.9		4	Lyn–/–Irf5flox/flox	81.8		14	WT	0.598052
	15	WT	0.105061					15	WT	0.00164548	0.00202785	0.0024662	0.00142155		15	WT	0.0042175	0.00202399	0.00290291	0.00345108		15	WT	M	65.6		5	Lyn–/–Irf5flox/flox	114.5		1	Lyn–/–Irf5flox/flox	3.3039
	16	WT	0.10042					16	WT	0.00238824	0.00169888	0.00172891	0.00221135		16	WT	0.00800114	0.00353955	0.00334566	0.00451713		16	WT	M	64.4		6	Lyn–/–Irf5flox/flox	115.8		2	Lyn–/–Irf5flox/flox	1.58774
	17	WT	0.10271					17	WT	0.0019425	0.00177429	0.00241898	0.00152385		17	WT	0.00404173	0.00310689	0.00269174	0.00448956		17	WT	M	75.7		7	Lyn–/–Irf5flox/flox	114.4		3	Lyn–/–Irf5flox/flox	5.62186
	1	Lyn–/–Irf5flox/flox	1.70753	2.39409	24.3335	81.0007		1	Lyn–/–Irf5flox/flox	0.00259836	0.00190804	0.00169017	0.00286809		1	Lyn–/–Irf5flox/flox	0.014098	0.0125611	0.010505	0.00728877		1	Lyn–/–Irf5flox/flox	F	307		8	Lyn–/–Irf5flox/flox	125.8		4	Lyn–/–Irf5flox/flox	6.54195
	2	Lyn–/–Irf5flox/flox	2.5968	3.85985	97.701	113.97		2	Lyn–/–Irf5flox/flox	0.00314473	0.00134124	0.00121576	0.00151898		2	Lyn–/–Irf5flox/flox	0.0145752	0.0096095	0.0142635	0.00938972		2	Lyn–/–Irf5flox/flox	F	214.2		9	Lyn–/–Irf5flox/flox	106.3		5	Lyn–/–Irf5flox/flox	4.1082
	3	Lyn–/–Irf5flox/flox	3.36515	1.36337	8.70655	6.97457		3	Lyn–/–Irf5flox/flox	0.00400231	0.00183045	0.00213575	0.00357102		3	Lyn–/–Irf5flox/flox	0.0154433	0.0174084	0.0103356	0.00960804		3	Lyn–/–Irf5flox/flox	F	170		10	Lyn–/–Irf5flox/flox	101.7		6	Lyn–/–Irf5flox/flox	2.45167
	4	Lyn–/–Irf5flox/flox	1.10506	5.86375	3.09005	1.49685		4	Lyn–/–Irf5flox/flox	0.00143118	0.00208076	0.00137028	0.00135902		4	Lyn–/–Irf5flox/flox	0.0146455	0.0167367	0.024732	0.0100244		4	Lyn–/–Irf5flox/flox	F	275		11	Lyn–/–Irf5flox/flox	88.3		7	Lyn–/–Irf5flox/flox	5.21053
	5	Lyn–/–Irf5flox/flox	4.1205	4.00081	18.3921	30.2571		5	Lyn–/–Irf5flox/flox	0.00138965	0.00359763	0.00184036	0.00257518		5	Lyn–/–Irf5flox/flox	0.02888	0.0296507	0.0253338	0.0220352		5	Lyn–/–Irf5flox/flox	F	212.6		12	Lyn–/–Irf5flox/flox	148.5		8	Lyn–/–Irf5flox/flox	2.53941
	6	Lyn–/–Irf5flox/flox	3.67732	3.99227	22.574	13.2512		6	Lyn–/–Irf5flox/flox	0.00157045	0.0012424	0.00104019	0.00166664		6	Lyn–/–Irf5flox/flox	0.0387706	0.0252583	0.0266674	0.0277871		6	Lyn–/–Irf5flox/flox	F	285.4		13	Lyn–/–Irf5flox/flox	114.7		9	Lyn–/–Irf5flox/flox	3.17278
	7	Lyn–/–Irf5flox/flox	3.59929	1.80818	5.44339	3.40603		7	Lyn–/–Irf5flox/flox	0.00159784	0.00242216	0.00196015	0.00197383		7	Lyn–/–Irf5flox/flox	0.0152975	0.0355244	0.0108376	0.0266485		7	Lyn–/–Irf5flox/flox	F	197.1		14	Lyn–/–Irf5flox/flox	115.8		10	Lyn–/–Irf5flox/flox	4.00716
	8	Lyn–/–Irf5flox/flox	18.3749	37.243	12.8295	14.7383		8	Lyn–/–Irf5flox/flox	0.00109357	0.00159685	0.00278726	0.00268233		8	Lyn–/–Irf5flox/flox	0.0277919	0.0139584	0.0127533	0.0161033		8	Lyn–/–Irf5flox/flox	F	172.6		15	Lyn–/–Irf5flox/flox	122.6		11	Lyn–/–Irf5flox/flox	1.83381
	9	Lyn–/–Irf5flox/flox	8.00451	40.259	27.6984	38.5822		9	Lyn–/–Irf5flox/flox	0.00190378	0.00199788	0.000861818	0.00167162		9	Lyn–/–Irf5flox/flox	0.043307	0.0267013	0.0181363	0.0353579		9	Lyn–/–Irf5flox/flox	M	156.5		16	Lyn–/–Irf5flox/flox	90.3		12	Lyn–/–Irf5flox/flox	1.64052
	10	Lyn–/–Irf5flox/flox	11.982	14.6402	34.115	50.2479		10	Lyn–/–Irf5flox/flox	0.00103085	0.0015607	0.00228303	0.000987684		10	Lyn–/–Irf5flox/flox	0.0259958	0.0197406	0.0157023	0.0204956		10	Lyn–/–Irf5flox/flox	M	278.3		17	Lyn–/–Irf5flox/flox	92		13	Lyn–/–Irf5flox/flox	2.1577
	11	Lyn–/–Irf5flox/flox	7.7489	12.6151	5.89653	19.3345		11	Lyn–/–Irf5flox/flox	0.00102035	0.00176123	0.00203187	0.00422221		11	Lyn–/–Irf5flox/flox	0.0145178	0.0100299	0.02348	0.0388506		11	Lyn–/–Irf5flox/flox	M	188.3		1	Lyn–/–Irf5flox/floxCreER	60.8		14	Lyn–/–Irf5flox/flox	1.53642
	12	Lyn–/–Irf5flox/flox	6.79199	37.3988	15.9916	13.9641		12	Lyn–/–Irf5flox/flox	0.00109476	0.00208145	0.0022351	0.00528938		12	Lyn–/–Irf5flox/flox	0.0144305	0.0111332	0.00627837	0.0111441		12	Lyn–/–Irf5flox/flox	M	126.5		2	Lyn–/–Irf5flox/floxCreER	59.9		15	Lyn–/–Irf5flox/flox	1.47062
	13	Lyn–/–Irf5flox/flox	3.14235	27.8936	17.9113	14.2797		13	Lyn–/–Irf5flox/flox	0.00134686	0.00214308	0.00213645	0.00935807		13	Lyn–/–Irf5flox/flox	0.0166228	0.0236272	0.01659	0.0411678		13	Lyn–/–Irf5flox/flox	M	241		3	Lyn–/–Irf5flox/floxCreER	69.1		16	Lyn–/–Irf5flox/flox	1.93488
	14	Lyn–/–Irf5flox/flox	10.2321	11.0528	27.6821	24.3285		14	Lyn–/–Irf5flox/flox	0.00360469	0.000947759	0.00196555	0.00207008		14	Lyn–/–Irf5flox/flox	0.0267906	0.0344732	0.014015	0.0231527		14	Lyn–/–Irf5flox/flox	M	162.1		4	Lyn–/–Irf5flox/floxCreER	75.3		17	Lyn–/–Irf5flox/flox	1.18735
	15	Lyn–/–Irf5flox/flox	1.40021	4.86511	10.0876	26.3328		15	Lyn–/–Irf5flox/flox	0.00116799	0.0017724	0.0021153	0.00451174		15	Lyn–/–Irf5flox/flox	0.0318253	0.0233056	0.0175783	0.0326316		15	Lyn–/–Irf5flox/flox	M	242.2		5	Lyn–/–Irf5flox/floxCreER	83.9		1	Lyn–/–Irf5flox/floxCreER	3.23869
	16	Lyn–/–Irf5flox/flox	4.50075	4.13051	14.7101	23.9719		16	Lyn–/–Irf5flox/flox	0.00286984	0.00170137	0.00431612	0.00410593		16	Lyn–/–Irf5flox/flox	0.0204922	0.0273283	0.00851148	0.0145437		1	Lyn–/–Irf5flox/floxCreER	F	178.6		6	Lyn–/–Irf5flox/floxCreER	61.2		2	Lyn–/–Irf5flox/floxCreER	3.85339
	17	Lyn–/–Irf5flox/flox	9.57596	12.6698	31.3985	24.2926		17	Lyn–/–Irf5flox/flox	0.00434085	0.00139611	0.00205304	0.00452736		17	Lyn–/–Irf5flox/flox	0.0434375	0.0325291	0.00890261	0.0564776		2	Lyn–/–Irf5flox/floxCreER	F	155.2		7	Lyn–/–Irf5flox/floxCreER	62.9		3	Lyn–/–Irf5flox/floxCreER	2.04395
	1	Lyn–/–Irf5flox/floxCreER	2.55326	7.47553	1.72662	2.25502		1	Lyn–/–Irf5flox/floxCreER	0.00166374	0.000323259	0.000169321	0.000207849		1	Lyn–/–Irf5flox/floxCreER	0.0116872	0.00432515	0.00232787	0.00337504		3	Lyn–/–Irf5flox/floxCreER	F	127.5		8	Lyn–/–Irf5flox/floxCreER	80.3		4	Lyn–/–Irf5flox/floxCreER	1.95651
	2	Lyn–/–Irf5flox/floxCreER	2.96631	0.320147	0.217118	6.34318		2	Lyn–/–Irf5flox/floxCreER	0.0015665	0.000960529	0.000157211	0.000125529		2	Lyn–/–Irf5flox/floxCreER	0.0124802	0.00735161	0.00536902	0.0105067		4	Lyn–/–Irf5flox/floxCreER	F	119.1		9	Lyn–/–Irf5flox/floxCreER	66.1		5	Lyn–/–Irf5flox/floxCreER	1.38397
	3	Lyn–/–Irf5flox/floxCreER	27.324	3.1481	0.557351	0.811266		3	Lyn–/–Irf5flox/floxCreER	0.00119377	0.000405175	0.000108166	2.60251e-05		3	Lyn–/–Irf5flox/floxCreER	0.0174219	0.00810283	0.0132282	0.00571299		5	Lyn–/–Irf5flox/floxCreER	F	102.3		10	Lyn–/–Irf5flox/floxCreER	62.2		6	Lyn–/–Irf5flox/floxCreER	3.52825
	4	Lyn–/–Irf5flox/floxCreER	10.5265	12.1344	8.91981	6.3097		4	Lyn–/–Irf5flox/floxCreER	0.00228296	0.000265349	3.96782e-05	4.50512e-05		4	Lyn–/–Irf5flox/floxCreER	0.0132397	0.00303167	0.00519877	0.00500658		6	Lyn–/–Irf5flox/floxCreER	F	138.5		11	Lyn–/–Irf5flox/floxCreER	73.6		7	Lyn–/–Irf5flox/floxCreER	2.2289
	5	Lyn–/–Irf5flox/floxCreER	16.1423	18.0968	10.7548	14.4034		5	Lyn–/–Irf5flox/floxCreER	0.00237985	0.000419747	0.000179136	0.000253938		5	Lyn–/–Irf5flox/floxCreER	0.0345752	0.00720086	0.00867896	0.0140237		7	Lyn–/–Irf5flox/floxCreER	F	134.3		12	Lyn–/–Irf5flox/floxCreER	61.8		8	Lyn–/–Irf5flox/floxCreER	1.21235
	6	Lyn–/–Irf5flox/floxCreER	1.8931	7.27075	2.61717	2.96631		6	Lyn–/–Irf5flox/floxCreER	0.0023367	0.000149617	0.000108812	0.000182503		6	Lyn–/–Irf5flox/floxCreER	0.0414854	0.0169063	0.0142857	0.0212964		8	Lyn–/–Irf5flox/floxCreER	F	67.4		13	Lyn–/–Irf5flox/floxCreER	51.2		9	Lyn–/–Irf5flox/floxCreER	1.69104
	7	Lyn–/–Irf5flox/floxCreER	4.46329	4.78074	3.46602	3.9752		7	Lyn–/–Irf5flox/floxCreER	0.0017597	0.000110076	6.04335e-06	2.55004e-05		7	Lyn–/–Irf5flox/floxCreER	0.0368266	0.00442257	0.00330025	0.00736123		9	Lyn–/–Irf5flox/floxCreER	F	90.5			P value (WT vs Lyn–/–Irf5flox/flox)	7.40097e-12		10	Lyn–/–Irf5flox/floxCreER	1.107
	8	Lyn–/–Irf5flox/floxCreER	2.4748	5.59409	5.40159	8.01337		8	Lyn–/–Irf5flox/floxCreER	0.00092355	0.000198248	0.000266707	0.000516912		8	Lyn–/–Irf5flox/floxCreER	0.0113361	0.00616936	0.00275957	0.00935309		10	Lyn–/–Irf5flox/floxCreER	F	52.1			P value (Lyn–/–Irf5flox/flox vs Lyn–/–Irf5flox/floxCreER)	8.33093e-09		11	Lyn–/–Irf5flox/floxCreER	1.20891
	9	Lyn–/–Irf5flox/floxCreER	1.80078	5.68635	9.15482	8.82283		9	Lyn–/–Irf5flox/floxCreER	0.00171229	0.000101447	1.05467e-05	2.9966e-05		9	Lyn–/–Irf5flox/floxCreER	0.0237808	0.00382825	0.00416365	0.0141478		11	Lyn–/–Irf5flox/floxCreER	M	127.8						12	Lyn–/–Irf5flox/floxCreER	1.07426
	10	Lyn–/–Irf5flox/floxCreER	1.94959	1.61724	0.357283	0.351207		10	Lyn–/–Irf5flox/floxCreER	0.00145911	1.84453e-05	1.52837e-05	2.46357e-06		10	Lyn–/–Irf5flox/floxCreER	0.0226336	0.00362718	0.0031389	0.00368313		12	Lyn–/–Irf5flox/floxCreER	M	198.4						13	Lyn–/–Irf5flox/floxCreER	1.06752
	11	Lyn–/–Irf5flox/floxCreER	5.00996	2.77859	0.393913	5.06814		11	Lyn–/–Irf5flox/floxCreER	0.00117409	0.000279444	2.87733e-05	4.65142e-05		11	Lyn–/–Irf5flox/floxCreER	0.021869	0.00516833	0.00292468	0.00479161				P value (WT vs Lyn–/–Irf5flox/flox)	2.22541e-11							P value (WT vs Lyn–/–Irf5flox/flox)	0.0001318
	12	Lyn–/–Irf5flox/floxCreER	1.71853	12.0165	10.9579	12.2621		12	Lyn–/–Irf5flox/floxCreER	0.00244608	0.000745823	0.000740833	0.00136965		12	Lyn–/–Irf5flox/floxCreER	0.0166416	0.00827441	0.00904723	0.0130091				P value (Lyn–/–Irf5flox/flox vs Lyn–/–Irf5flox/floxCreER)	7.18185e-05							P value (Lyn–/–Irf5flox/flox vs Lyn–/–Irf5flox/floxCreER)	0.04807
	13	Lyn–/–Irf5flox/floxCreER	3.45271	0.434001	0.279835	0.262326		13	Lyn–/–Irf5flox/floxCreER	0.000748132	0.000307671	0.000178696	0.000184558		13	Lyn–/–Irf5flox/floxCreER	0.0156774	0.00463749	0.00556535	0.00497148
	14	Lyn–/–Irf5flox/floxCreER	1.78227	2.99147	0.646093	0.65794		14	Lyn–/–Irf5flox/floxCreER	0.00250816	0.000253392	0.000170506	0.000236894		14	Lyn–/–Irf5flox/floxCreER	0.0126273	0.00494358	0.00290714	0.00199253
		P value (WT vs Lyn–/–Irf5flox/flox)	6.73143e-06		P value (Lyn–/–Irf5flox/flox_Week_24 vs Lyn–/–Irf5flox/floxCreER_Week_24)	0.00434453						P value (Lyn–/–Irf5flox/flox vs Lyn–/–Irf5flox/floxCreER)	8.348e-06						P value (Lyn–/–Irf5flox/flox vs Lyn–/–Irf5flox/floxCreER)	0.0005609
												P value (Lyn–/–Irf5flox/floxCreER_Week_-1 vs Lyn–/–Irf5flox/floxCreER_Week_24)	3.508e-07						P value (Lyn–/–Irf5flox/floxCreER_Week_-1 vs Lyn–/–Irf5flox/floxCreER_Week_24)	6.132e-05

## Sheet: Fig. 4
	Fig.4a | LLPC (X 10^5 cells)					Fig. 4c | Irf5 mRNA level (/Rps29)							Fig. 4d | Oasl2 mRNA level (/Rps29)							Fig. 4e | LLPC (X 10^5 cells)					Fig. 4f | Spleen weight					Fig. 4g | Anti-dsDNA IgG (Serum concentration [μg/ml])
	Replicate	Mouse	LLPC_BM	LLPC_Spleen		Replicate	Mouse	Week_0	Week_2	Week_6	Week_10		Replicate	Mouse	Week_0	Week_2	Week_6	Week_10		Replicate	Mouse	LLPC BM	LLPC_Spleen		Replicate	Mouse	Sex	mg		Replicate	Mouse	Week_0	Week_2	Week_6	Week_10
	1	WT	43953	46740		1	WT	0.00130147					1	WT	0.00363623					1	WT	55080	70950		1	WT	F	74.1		1	WT	0.004
	2	WT	48510	70800		2	WT	0.00116438					2	WT	0.00473926					2	WT	74592	49500		2	WT	F	83.9		2	WT	0.003
	3	WT	69810	64860		3	WT	0.00149173					3	WT	0.00532471					3	WT	36765	51480		3	WT	F	78.4		3	WT	0.005
	4	WT	39000	43050		4	WT	0.00151006					4	WT	0.00446566					4	WT	63360	10935		4	WT	F	81.8		4	WT	0.003
	5	WT	88200	66240		5	WT	0.000989957					5	WT	0.00574535					5	WT	81510	43134		5	WT	F	102.8		5	WT	0.004
	6	WT	72390	62550		1	Lyn–/–Irf5flox/flox	0.000518411	0.000667867	0.00136427	0.00175839		1	Lyn–/–Irf5flox/flox	0.0130038	0.0119803	0.00679972	0.00835694		6	WT	64260	17700		6	WT	F	78.9		1	Lyn–/–Irf5flox/flox	3.02723	0.431647	2.30254	3.62975
	7	WT	108750	40584		2	Lyn–/–Irf5flox/flox	0.000909695	0.000814483	0.0031645	0.00197783		2	Lyn–/–Irf5flox/flox	0.0130797	0.00640396	0.0129791	0.0096994		7	WT	41910	12075		7	WT	F	85.1		2	Lyn–/–Irf5flox/flox	24.5979	0.651255	2.42346	4.2072
	8	WT	123930	62280		3	Lyn–/–Irf5flox/flox	0.000733137	0.000347772	0.00119853	0.000717141		3	Lyn–/–Irf5flox/flox	0.00710651	0.00480858	0.0075142	0.00632346		8	WT	84960	79116		8	WT	F	108.8		3	Lyn–/–Irf5flox/flox	7.61668	0.700021	1.79397	3.53342
	9	WT	77280	66660		4	Lyn–/–Irf5flox/flox	0.00187569	0.000576315	0.00178098	0.00231375		4	Lyn–/–Irf5flox/flox	0.0114075	0.00526037	0.00541682	0.0135133		1	Lyn–/–Irf5flox/flox	117450	214245		1	Lyn–/–Irf5flox/flox	M	173.1		4	Lyn–/–Irf5flox/flox	20.783	0.846239	3.89452	9.06192
	10	WT	57330	37446		5	Lyn–/–Irf5flox/flox	0.00147746	0.000896162	0.00171287	0.00136547		5	Lyn–/–Irf5flox/flox	0.00969918	0.00761314	0.00891836	0.00837801		2	Lyn–/–Irf5flox/flox	246000	302853		2	Lyn–/–Irf5flox/flox	M	164.9		5	Lyn–/–Irf5flox/flox	5.74412	0.651255	8.00145	4.6398
	11	WT	75180	93240		6	Lyn–/–Irf5flox/flox	0.00123476	0.00131972	0.00211369	0.00156294		6	Lyn–/–Irf5flox/flox	0.0358093	0.00710493	0.023243	0.044144		3	Lyn–/–Irf5flox/flox	135072	65961		3	Lyn–/–Irf5flox/flox	M	138		6	Lyn–/–Irf5flox/flox	11.2728	0.626868	1.25991	10.7111
	12	WT	83200	88200		7	Lyn–/–Irf5flox/flox	0.00110609	0.000466618	0.000651627	0.000754844		7	Lyn–/–Irf5flox/flox	0.024679	0.0142692	0.0186543	0.0185892		4	Lyn–/–Irf5flox/flox	138240	285369		4	Lyn–/–Irf5flox/flox	M	196.5		7	Lyn–/–Irf5flox/flox	3.94264	0.602477	8.26621	22.5798
	13	WT	100800	29346		8	Lyn–/–Irf5flox/flox	0.00079688	0.000536432	0.00223127	0.00153835		8	Lyn–/–Irf5flox/flox	0.0191438	0.0154025	0.0396862	0.0179687		5	Lyn–/–Irf5flox/flox	79800	187452		5	Lyn–/–Irf5flox/flox	M	120.3		8	Lyn–/–Irf5flox/flox	10.955	0.748773	3.6779	3.22016
	14	WT	87630	65940		9	Lyn–/–Irf5flox/flox	0.00099192	0.000726597	0.00182587	0.001229		9	Lyn–/–Irf5flox/flox	0.0195264	0.0183734	0.0129898	0.0128117		6	Lyn–/–Irf5flox/flox	138600	272391		6	Lyn–/–Irf5flox/flox	F	241.7		9	Lyn–/–Irf5flox/flox	5.04807	0.480472	2.08472	3.65383
	15	WT	97500	140400		10	Lyn–/–Irf5flox/flox	0.00191283	0.000658272	0.000733342	0.000907901		10	Lyn–/–Irf5flox/flox	0.0256487	0.0170766	0.0156821	0.00377878		7	Lyn–/–Irf5flox/flox	119280	249480		7	Lyn–/–Irf5flox/flox	F	273.8		10	Lyn–/–Irf5flox/flox	10.5162	0.529284	4.35144	8.4589
	16	WT	123930	52140		11	Lyn–/–Irf5flox/flox	0.000283488	0.000459994	0.000102872	0.000569908		11	Lyn–/–Irf5flox/flox	0.0243728	0.0323127	0.00897612	0.023995		8	Lyn–/–Irf5flox/flox	163590	400959		8	Lyn–/–Irf5flox/flox	F	252.5		11	Lyn–/–Irf5flox/flox	5.45362	0.489397	1.0718	0.853231
	17	WT	112350	64350		1	Lyn–/–Irf5flox/floxCreER	0.000662384	4.7423e-05	0.000126335	0.000151217		1	Lyn–/–Irf5flox/floxCreER	0.00592498	0.00370999	0.00316162	0.00149585		9	Lyn–/–Irf5flox/flox	135000	132966		9	Lyn–/–Irf5flox/flox	F	155.6		1	Lyn–/–Irf5flox/floxCreER	9.04663	0.198744	0.222951	0.17454
	1	Lyn–/–Irf5flox/flox	279270	564480		2	Lyn–/–Irf5flox/floxCreER	0.00104773	6.1393e-06	7.31942e-06	1.62956e-05		2	Lyn–/–Irf5flox/floxCreER	0.058296	0.00479606	0.00609284	0.00513073		10	Lyn–/–Irf5flox/flox	73800	75051		10	Lyn–/–Irf5flox/flox	F	138.6		2	Lyn–/–Irf5flox/floxCreER	4.66589	0.222951	0.198744	0.222951
	2	Lyn–/–Irf5flox/flox	405480	613410		3	Lyn–/–Irf5flox/floxCreER	0.00123525	9.57612e-05	4.62157e-05	0.000255686		3	Lyn–/–Irf5flox/floxCreER	0.0146902	0.0131895	0.00392796	0.00477391		1	Lyn–/–Irf5flox/floxCreER	39399	60003		1	Lyn–/–Irf5flox/floxCreER	M	67.6		3	Lyn–/–Irf5flox/floxCreER	7.92713	0.392471	0.465162	1.58252
	3	Lyn–/–Irf5flox/flox	373890	608760		4	Lyn–/–Irf5flox/floxCreER	0.00153901	0.000131665	0.000137523	2.98894e-05		4	Lyn–/–Irf5flox/floxCreER	0.0413033	0.00962286	0.010126	0.00465243		2	Lyn–/–Irf5flox/floxCreER	16712.1	38880		2	Lyn–/–Irf5flox/floxCreER	F	90.6		4	Lyn–/–Irf5flox/floxCreER	20.6788	0.440929	3.26727	3.09592
	4	Lyn–/–Irf5flox/flox	453600	248400		5	Lyn–/–Irf5flox/floxCreER	0.0016404	6.53358e-05	0.000131198	5.6476e-05		5	Lyn–/–Irf5flox/floxCreER	0.0380072	0.00948782	0.0128715	0.0242737		3	Lyn–/–Irf5flox/floxCreER	64260	110916		3	Lyn–/–Irf5flox/floxCreER	F	128		5	Lyn–/–Irf5flox/floxCreER	9.59561	0.17454	0.150339	0.440929
	5	Lyn–/–Irf5flox/flox	251460	651840		6	Lyn–/–Irf5flox/floxCreER	0.00136305	0.000181609	6.21419e-05	4.8931e-05		6	Lyn–/–Irf5flox/floxCreER	0.0212185	0.0126012	0.0045545	0.00375988		4	Lyn–/–Irf5flox/floxCreER	72960	67791		4	Lyn–/–Irf5flox/floxCreER	F	122.7		6	Lyn–/–Irf5flox/floxCreER	14.5261	0.440929	1.38784	3.43871
	6	Lyn–/–Irf5flox/flox	405000	459680		7	Lyn–/–Irf5flox/floxCreER	0.000202162	6.91888e-05	4.22186e-05	4.82006e-05		7	Lyn–/–Irf5flox/floxCreER	0.0227209	0.0086456	0.00314629	0.00353826		5	Lyn–/–Irf5flox/floxCreER	102060	70785		5	Lyn–/–Irf5flox/floxCreER	F	87.1		7	Lyn–/–Irf5flox/floxCreER	1.55818	0.150339	0.101945	0.150339
	7	Lyn–/–Irf5flox/flox	327000	335000			P value (Lyn–/–Irf5flox/floxCreER_Week_0 vs Lyn–/–Irf5flox/floxCreER_Week_10)	0.00222336						P value (Lyn–/–Irf5flox/floxCreER_Week_0 vs Lyn–/–Irf5flox/floxCreER_Week_10)	0.0139311					6	Lyn–/–Irf5flox/floxCreER	62100	105792		6	Lyn–/–Irf5flox/floxCreER	F	74.8			P value (Lyn–/–Irf5flox/floxCre_Week_0 vs Lyn–/–Irf5flox/floxCre_Week_2)	0.00120264
	8	Lyn–/–Irf5flox/flox	509850	312620																	P value (WT vs Lyn–/–Irf5flox/flox)	0.000976806	0.000304362				P value (WT vs Lyn–/–Irf5flox/flox)	0.000109941			P value (Lyn–/–Irf5flox/floxCreER_Week_0 vs Lyn–/–Irf5flox/floxCreER_Week_2)	0.00701087
	9	Lyn–/–Irf5flox/flox	498960	777870																	P value (Lyn–/–Irf5flox/flox vs Lyn–/–Irf5flox/floxCreER)	0.00384416	0.00640324				P value (Lyn–/–Irf5flox/flox vs Lyn–/–Irf5flox/floxCreER)	0.00174845			P value (Lyn–/–Irf5flox/floxCreER_Week_0 vs Lyn–/–Irf5flox/floxCreER_Week_10)	0.00511747
	10	Lyn–/–Irf5flox/flox	424180	783360
	1	Lyn–/–Irf5flox/floxCreER	214650	232180
	2	Lyn–/–Irf5flox/floxCreER	106930	525000
	3	Lyn–/–Irf5flox/floxCreER	384750	181500
	4	Lyn–/–Irf5flox/floxCreER	333540	428370
	5	Lyn–/–Irf5flox/floxCreER	588060	49800
	6	Lyn–/–Irf5flox/floxCreER	237500	245440
	7	Lyn–/–Irf5flox/floxCreER	198240	238610
	8	Lyn–/–Irf5flox/floxCreER	269280	260770
	9	Lyn–/–Irf5flox/floxCreER	562950	300720
	10	Lyn–/–Irf5flox/floxCreER	467460	361080
	11	Lyn–/–Irf5flox/floxCreER	534650	678300
	12	Lyn–/–Irf5flox/floxCreER	352350	304920
		P value (WT vs Lyn–/–Irf5flox/flox)	3.05775e-13	2.07514e-10
		P value (Lyn–/–Irf5flox/flox vs Lyn–/–Irf5flox/floxCreER)	0.49539	0.009121

## Sheet: Fig. 5
	Fig. 5b | IRF5 NT (% of cells)						Fig. 5d | NF-κB (% of cells)						Fig. 5e | mRNA level (/Gapdh)							Fig. 5f | Concentration (pg/ml)
	Replicate	YE6144	R-848	Mo	pDC		Replicate	YE6144	R-848	Mo	pDC		Replicate	Pretreatment	Stimulation	Time	Ifnb1	Ifna		Replicate	Pretreatment	Dose	Stimulation	IFN-a	IFN-b
	1	-	-	0	1		1	-	-	0	3		1	DMSO	–	0	0.00141198	0.0188676		1	–	0	–	0.00608534	0.00581789
	2	-	-	3	0		2	-	-	0	14		2	DMSO	–	0	0.000932438	0.015021		2	–	0	–	0.0103399	0.00631018
	3	-	-	0	0		3	-	-	2	19		3	DMSO	–	0	0.00242614	0.0247614		3	–	0	–	0.0179707	0.00581789
	1	-	+	55	98		1	-	+	97	99		1	YE6144	–	0	0.00113827	0.0211696		4	–	0	–	0.0102423	0.00581789
	2	-	+	35	90		2	-	+	69	96		2	YE6144	–	0	0.00284423	0.0272184		5	–	0	–	0.00304648	0.00581789
	3	-	+	24	87		3	-	+	88	98		3	YE6144	–	0	0.00181526	0.0256191		6	–	0	–	0.0203077	0.00581789
	1	+	+	0	23		1	+	+	85	98		1	DMSO	polyU	2	0.121123	0.4495		1	–	0	R-848	0.438697	0.0389944
	2	+	+	0	19		2	+	+	45	100		2	DMSO	polyU	2	0.0821803	0.261198		2	–	0	R-848	0.528721	0.0308118
	3	+	+	0	19		3	+	+	64	100		3	DMSO	polyU	2	0.142272	0.398217		3	–	0	R-848	0.576606	0.0262329
			P value (YE6144_-_R-848_- vs YE6144_-_R-848_+)	0.0154356	1.01352e-05				P value (YE6144_-_R-848_- vs YE6144_-_R-848_+)	0.000531496	5.8275e-05		1	YE6144	polyU	2	0.00361443	0.0227192		4	–	0	R-848	0.601237	0.042433
			P value (YE6144_-_R-848_+ vs YE6144_+_R-848_+)	0.01383	3.59371e-05				P value (YE6144_-_R-848_+ vs YE6144_+_R-848_+)	0.231693	0.206151		2	YE6144	polyU	2	0.000976973	0.00821004		5	–	0	R-848	0.66618	0.042815
													3	YE6144	polyU	2	0.000667948	0.0115187		6	–	0	R-848	0.62151	0.042433
																P value (DMSO vs YE6144)	0.002997	0.003234		1	YE6144	0.03	R-848	0.401112	0.0281073
																				2	YE6144	0.03	R-848	0.467578	0.0308118
													1	DMSO	polyU	4	0.113959	0.306267		3	YE6144	0.03	R-848	0.404516	0.03125
													2	DMSO	polyU	4	0.0720305	0.175048		1	YE6144	0.1	R-848	0.296073	0.0182371
													3	DMSO	polyU	4	0.110474	0.261339		2	YE6144	0.1	R-848	0.227621	0.015625
													1	YE6144	polyU	4	0.00216453	0.015965		3	YE6144	0.1	R-848	0.316419	0.0182371
													2	YE6144	polyU	4	0.00149119	0.0264895		1	YE6144	0.3	R-848	0.115498	0.00730784
													3	YE6144	polyU	4	0.00165995	0.0122681		2	YE6144	0.3	R-848	0.0630281	0.00730784
																P value (DMSO vs YE6144)	0.001948	0.004079		3	YE6144	0.3	R-848	0.0665273	0.00730784
																				1	YE6144	1	R-848	0.0456209	0.00680695
													1	DMSO	R-848	2	0.0201157	0.0315368		2	YE6144	1	R-848	0.023812	0.00631018
													2	DMSO	R-848	2	0.0155356	0.0344938		3	YE6144	1	R-848	0	0.00581789
													3	DMSO	R-848	2	0.0161781	0.0311698		1	YE6144	3	R-848	0.0157903	0.00631018
													1	YE6144	R-848	2	0.00416201	0.0227916		2	YE6144	3	R-848	0.010799	0.00680695
													2	YE6144	R-848	2	0.00210508	0.016878		3	YE6144	3	R-848	0.00887731	0.00581789
													3	YE6144	R-848	2	0.000986858	0.013291		1	YE6144	10	R-848	0.00575617	0.00533043
																P value (DMSO vs YE6144)	0.0009595	0.007614		2	YE6144	10	R-848	0.00981019	0.00533043
																				3	YE6144	10	R-848	0.00680149	0.00533043
													1	DMSO	R-848	4	0.00348037	0.0317072					P value (-_0_- vs -_0_R-848)	9.565e-09	7.45e-07
													2	DMSO	R-848	4	0.00157064	0.0129365					P value (-_0_R-848 vs YE6144_1_R-848)	9.349e-06	0.0001607
													3	DMSO	R-848	4	0.0025091	0.021581
													1	YE6144	R-848	4	0.00234049	0.0465978
													2	YE6144	R-848	4	0.00206323	0.0317026
													3	YE6144	R-848	4	0.00122419	0.0149149
																P value (DMSO vs YE6144)
													1	DMSO	CpG-A	4	0.0056076	0.0299619
													2	DMSO	CpG-A	4	0.00547098	0.0207033
													3	DMSO	CpG-A	4	0.00524091	0.0394478
													1	YE6144	CpG-A	4	0.000350508	0.00318207
													2	YE6144	CpG-A	4	0.000772833	0.00845197
													3	YE6144	CpG-A	4	0.00131408	0.0233003
																P value (DMSO vs YE6144)	0.0001013
													1	DMSO	CpG-A	8	0.0292844	0.152876
													2	DMSO	CpG-A	8	0.0242886	0.12862
													3	DMSO	CpG-A	8	0.012607	0.0792919
													1	YE6144	CpG-A	8	0.000442211	0.00578486
													2	YE6144	CpG-A	8	0.00209732	0.039885
													3	YE6144	CpG-A	8	0.0017749	0.0320495
																P value (DMSO vs YE6144)	0.01424	0.01703
													1	DMSO	CpG-B	2	0.0062214	0.0498251
													2	DMSO	CpG-B	2	0.00860615	0.0297451
													3	DMSO	CpG-B	2	0.00731644	0.0476178
													1	YE6144	CpG-B	2	0.000709518	0.015836
													2	YE6144	CpG-B	2	0.000736918	0.0058672
													3	YE6144	CpG-B	2	0.00236542	0.053048
																P value (DMSO vs YE6144)	0.002261
													1	DMSO	CpG-B	4	0.0206688	0.0558154
													2	DMSO	CpG-B	4	0.00957844	0.0436795
													3	DMSO	CpG-B	4	0.0200034	0.0579475
													1	YE6144	CpG-B	4	0.00187514	0.0511872
													2	YE6144	CpG-B	4	0.00142802	0.0201644
													3	YE6144	CpG-B	4	0.00157237	0.020634
																P value (DMSO vs YE6144)	0.0136

## Sheet: Fig. 6
	Fig. 6b | Anti-dsDNA IgG (serum concentration [μg/ml])							Fig. 6c | LLPC			Fig. 6d | Spleen weight			Fig. 6e | Proteinuria			Fig. 6g | Glomerular cell proliferation			Fig. 6h | Ifit1
	Replicate	Week_-1	Week_0	Week_2	Week_6	Week_10		Replicate	X 10^5 cells		Replicate	mg		Replicate	Alubustix_score		Replicate	Nuclei/glomerulus		Replicate	mRNA level (/Rps29)
	B6_001	0.265768						B6_001	23862		B6_001	95		B6_001	1		B6_001	36.7		B6_001	0.00839704
	B6_002	0.253705						B6_002	23409		B6_002	74		B6_002	1		B6_002	40.7		B6_002	0.00917885
	B6_003	0.265768						B6_003	28290		B6_003	86.3		B6_003	1		B6_003	45.6		B6_003	0.0112192
	DMSO_001	6.24361	0.716506	6.15222	10.2651	19.6886		B6_004	31800		B6_004	76.8		B6_004	1		B6_004	43.7		B6_004	0.00857956
	DMSO_002	6.64905	0.434653	6.28923	33.5701	61.8325		B6_005	25440		B6_005	74.8		B6_005	1		B6_005	41.7		B6_005	0.0090271
	DMSO_003	5.21783	0.690261	2.71757	4.31627	8.24312		B6_006	64080		B6_006	87.3		B6_006	1		B6_006	44.1		DMSO_001	0.0177804
	DMSO_004	2.0891	0.393311	7.92406	16.8533	33.6868		B6_007	30141		B6_007	87.6		B6_007	1		B6_007	47.1		DMSO_002	0.018018
	DMSO_005	1.63454	0.368685	62.4209	69.16	27.3998		B6_008	21390		B6_008	85.4		B6_008	1		B6_008	40.9		DMSO_003	0.00889422
	DMSO_006	19.0091	0.435894	11.6424	31.9942	4.83299		DMSO_001	177390		DMSO_001	197.4		B6_009	1		DMSO_001	50.7		DMSO_004	0.0103186
	DMSO_007	10.1041	0.559757	6.15222	15.7539	26.6233		DMSO_002	211140		DMSO_002	309.3		B6_010	1		DMSO_002	96		DMSO_005	0.0273661
	DMSO_008	6.66409	0.662963	4.15478	5.03608	21.9314		DMSO_003	267240		DMSO_003	219.3		DMSO_001	1		DMSO_003	55.9		DMSO_006	0.00897935
	DMSO_009	4.9397	0.38428	1.99682	2.70181	27.1667		DMSO_004	98640		DMSO_004	166.8		DMSO_002	2		DMSO_004	71.8		DMSO_007	0.0205214
	DMSO_010	2.22483	0.477183	7.20476	21.705	30.5207		DMSO_005	240000		DMSO_005	385.1		DMSO_003	1		DMSO_005	99.8		DMSO_008	0.00602458
	DMSO_011	32.7113	0.71982	3.56821	28.6059	55.866		DMSO_006	145470		DMSO_006	225		DMSO_004	1		DMSO_006	98.2		DMSO_009	0.0200893
	DMSO_012	22.8447	0.904717	13.3912	87.4554	3.94106		DMSO_007	259200		DMSO_007	290.4		DMSO_005	3		DMSO_007	79.3		DMSO_010	0.0191743
	DMSO_013	12.8351	0.81961	3.95423	11.266	17.1852		DMSO_008	206460		DMSO_008	169.5		DMSO_006	3		DMSO_008	64.6		DMSO_011	0.0164565
	YE6144_001	7.58207	0.344196	0	0.870661	0.870661		DMSO_009	141960		DMSO_009	215		DMSO_007	3		DMSO_009	84.7		DMSO_012	0.00103442
	YE6144_002	5.30614	0.467992	1.02694	3.84443	4.84985		DMSO_010	106470		DMSO_010	336.6		DMSO_008	1		DMSO_010	77.5		DMSO_013	0.0153118
	YE6144_003	3.13322	0.716506	0.280897	5.10413	8.31606		DMSO_011	204630		DMSO_011	392.3		DMSO_009	3		DMSO_011	116.4		YE6144_001	0.00632956
	YE6144_004	40.4015	0.724881	0.945691	1.19436	3.00092		DMSO_012	141570		DMSO_012	70.3		DMSO_010	3		DMSO_012	72.1		YE6144_002	0.0113292
	YE6144_005	18.0475	0.456539	0.644291	2.01815	3.94106		DMSO_013	150600		DMSO_013	228.4		DMSO_011	3		DMSO_013	93.6		YE6144_003	0.00749882
	YE6144_006	10.5685	0.539114	0.0246428	0.602903	0.89297		YE6144_001	42000		YE6144_001	111.8		DMSO_012	3		YE6144_001	45.4		YE6144_004	0.00924716
	YE6144_007	10.5106	0.7352	0.644291	2.19822	1.77557		YE6144_002	118800		YE6144_002	187.3		DMSO_013	4		YE6144_002	65		YE6144_005	0.00724834
	YE6144_008	8.33193	0.7352	0.365459	0.707496	2.51169		YE6144_003	75600		YE6144_003	146		YE6144_001	1		YE6144_003	39.2		YE6144_006	0.00512235
	YE6144_009	2.16784	0.312017	0.224285	0.375642	0.375642		YE6144_004	146490		YE6144_004	170.7		YE6144_002	0		YE6144_004	49.3		YE6144_007	0.00582243
	YE6144_010	26.6237	0.766326	0.252615	5.63702	2.03186		YE6144_005	81600		YE6144_005	138.3		YE6144_003	1		YE6144_005	41		YE6144_008	0.00546619
	YE6144_011	3.25093	0.784518	0.0246428	1.96355	6.69205		YE6144_006	29463		YE6144_006	112.6		YE6144_004	0		YE6144_006	39.5		YE6144_009	0.00552764
	YE6144_012	3.10725	0.780647	0.337319	10.0063	11.0618		YE6144_007	58200		YE6144_007	113.6		YE6144_005	0		YE6144_007	33.9		YE6144_010	0.00851777
	P value (DMSO_Week_-1 vs DMSO_Week0)	0.002682						YE6144_008	33900		YE6144_008	92.4		YE6144_006	0		YE6144_008	53.6		YE6144_011	0.00507402
	P value (YE6144_Week_-1 vs YE6144_Week0)	0.00706						YE6144_009	22111.2		YE6144_009	84.5		YE6144_007	0		YE6144_009	41.2		YE6144_012	0.00899736
	P value (DMSO_Week_10 vs YE6144_Week_10)	0.0002431						YE6144_010	142140		YE6144_010	174.6		YE6144_008	1		YE6144_010	86.8		P value (DMSO vs YE6144)	0.00207744
								YE6144_011	30855		YE6144_011	107.6		YE6144_009	1		YE6144_011	46.9
								YE6144_012	139920		YE6144_012	231.9		YE6144_010	3		YE6144_012	63
								P value (B6 vs DMSO)	4.80874e-07		P value (B6 vs DMSO)	9.31105e-05		YE6144_011	1		P value (B6 vs DMSO)	1.6053e-05
								P value (DMSO vs YE6144)	4.76974e-05		P value (DMSO vs YE6144)	0.00134517		YE6144_012	1		P value (DMSO vs YE6144)	0.00014108
														P value (B6 vs DMSO)	0.001524
														P value (DMSO vs YE6144)	0.0006557

## Sheet: Supplementary Fig. 2
	Supplemental Fig. 2 | IRF5 N/C ratio in Mo
	Cell	HC1	HC2-1	HC2-2	HC3	HC4-1	HC4-2	HC4-3	HC4-4	HC4-5	HC5	HC6-1	HC6-2	HC7-1	HC7-2	HC8	HC9-1	HC9-2	HC10	HC11	HC12-1	HC12-2	HC13	HC14	HC15-1	HC15-2	HC16	HC17	HC18	HC19	HC20	HC21	HC22	HC23	HC24-1	HC24-2	HC25	SLE1	SLE2-1	SLE2-2	SLE3	SLE4	SLE5	SLE6	SLE7	SLE8	SLE9	SLE10	SLE11-1
	1	1.78771	1.09055	1.27142	1.51585	1.2228	0.988414	1.07358	0.769292	0.942255	0.716068	1.07891	0.68554	0.886946	0.955523	1.32773	1.06279	1.17484	1.16217	1.50754	0.968848	0.883308	1.10647	1.36363	0.835995	1.06084	0.693616	0.887758	0.945472	1.17243	0.834698	1.8881	0.897611	1.471	1.79814	0.846772	1.41847	1.3096	2.35335	1.74191	2.09803	1.34913	1.7939	1.59574	1.42066	1.65537	1.80625	0.88682	2.77104
	2	0.754559	1.06174	0.96673	1.34972	1.00137	0.953216	0.818495	0.743272	0.800905	0.71066	0.921898	0.657626	0.872099	0.714322	1.25555	0.833707	0.723134	0.932729	0.940061	0.91668	0.825876	0.967322	1.12171	0.768181	0.683322	0.666334	0.783597	0.939232	0.78972	0.807703	1.67179	0.733233	0.823537	1.34538	0.74962	1.31879	1.23427	2.32671	1.02506	2.00312	1.13177	1.64118	1.36918	1.14116	1.42348	1.27624	0.77164	2.73846
	3	0.748881	0.990281	0.904661	1.11307	0.854137	0.778392	0.77929	0.713935	0.776131	0.69728	0.827067	0.648841	0.788086	0.65811	1.18813	0.79827	0.686746	0.850024	0.900669	0.90555	0.758932	0.921407	1.00881	0.718042	0.655423	0.649765	0.753479	0.696512	0.767574	0.761611	1.41399	0.68809	0.691789	1.28203	0.705783	0.902018	0.828468	2.22105	0.998799	1.67183	0.976194	1.62455	1.33521	0.988374	0.878724	1.19297	0.748654	2.34338
	4	0.730124	0.931095	0.873037	0.789255	0.841977	0.768523	0.757633	0.699878	0.769816	0.693516	0.812533	0.643143	0.782984	0.650177	1.15129	0.775507	0.653966	0.835209	0.858976	0.834473	0.757317	0.907408	0.949602	0.705927	0.641434	0.633483	0.72068	0.688002	0.750201	0.753674	1.33387	0.673455	0.688841	1.0147	0.66703	0.790424	0.734942	2.22048	0.875522	0.825294	0.961962	1.46408	1.28071	0.952325	0.692615	1.05122	0.736805	2.26806
	5	0.707684	0.918564	0.806277	0.738839	0.791592	0.761938	0.695767	0.688299	0.739095	0.680402	0.802717	0.621645	0.764374	0.639412	1.13746	0.757905	0.646824	0.806437	0.829154	0.824171	0.737416	0.894797	0.932329	0.70559	0.638291	0.629413	0.692805	0.686289	0.727774	0.742227	1.30495	0.665365	0.672829	0.969662	0.656622	0.709263	0.715923	1.83067	0.820459	0.775339	0.950768	1.42072	1.18917	0.909821	0.667376	0.933536	0.721928	1.89513
	6	0.699761	0.916217	0.793438	0.728746	0.760906	0.754361	0.680805	0.683054	0.727042	0.669141	0.788658	0.611747	0.759256	0.622345	1.13256	0.756928	0.635682	0.79749	0.816379	0.802937	0.723541	0.884467	0.918788	0.703188	0.618673	0.628466	0.671597	0.671266	0.706549	0.725562	1.23899	0.651418	0.657836	0.858391	0.651297	0.699574	0.714826	1.73123	0.769843	0.775089	0.936297	1.0402	1.16998	0.850795	0.656967	0.879124	0.716547	1.73532
	7	0.697525	0.91613	0.782182	0.705724	0.756252	0.74976	0.65546	0.670969	0.718719	0.667312	0.784839	0.602037	0.751881	0.621013	1.11462	0.755698	0.628749	0.768919	0.782385	0.800742	0.714605	0.87784	0.913976	0.697907	0.612381	0.625244	0.663658	0.653262	0.682003	0.706007	1.03956	0.636298	0.650686	0.815919	0.645835	0.676946	0.705011	1.53243	0.757929	0.742531	0.904201	1.03912	1.00993	0.839386	0.652947	0.698154	0.712482	1.65603
	8	0.691954	0.913115	0.765344	0.687438	0.753617	0.745668	0.653377	0.66545	0.714328	0.661436	0.746938	0.599752	0.747568	0.614111	1.08509	0.743005	0.624338	0.765565	0.780583	0.781851	0.706484	0.863105	0.896371	0.693662	0.609021	0.611091	0.636336	0.651522	0.678958	0.700804	0.847843	0.61876	0.648367	0.801496	0.640989	0.674523	0.688851	1.51244	0.749246	0.741711	0.859817	0.818575	0.986052	0.78216	0.640411	0.674666	0.703949	1.50194
	9	0.675457	0.909928	0.759108	0.683917	0.741492	0.744809	0.645459	0.652892	0.708686	0.643821	0.729359	0.596209	0.741721	0.613265	1.05507	0.720671	0.619301	0.751449	0.771736	0.775096	0.700738	0.853722	0.891386	0.685438	0.604148	0.602286	0.632902	0.633592	0.651899	0.689773	0.822841	0.610965	0.638121	0.754454	0.638593	0.657166	0.686629	1.43258	0.745151	0.734029	0.836008	0.773357	0.771258	0.770747	0.633129	0.66003	0.69422	1.25781
	10	0.658811	0.899297	0.75522	0.679741	0.73291	0.738517	0.638756	0.64581	0.693219	0.637079	0.7278	0.594167	0.737708	0.606415	1.04458	0.702691	0.614583	0.747528	0.758133	0.771982	0.700591	0.84871	0.883905	0.684425	0.601674	0.601083	0.62019	0.632713	0.647571	0.687886	0.804334	0.607969	0.633803	0.736758	0.630289	0.650173	0.684293	1.30005	0.741971	0.732849	0.795307	0.715556	0.763892	0.710588	0.622072	0.653864	0.68263	1.1268
	11	0.657873	0.889686	0.750498	0.671804	0.72422	0.723494	0.629021	0.637812	0.685426	0.634614	0.725325	0.592797	0.727442	0.602461	1.03622	0.702384	0.607785	0.742765	0.750558	0.767433	0.695034	0.843581	0.87303	0.684187	0.599661	0.597881	0.617426	0.632227	0.64488	0.677052	0.790596	0.602453	0.631006	0.727841	0.629407	0.645706	0.675252	1.26795	0.728178	0.727706	0.722309	0.715308	0.739309	0.704119	0.622071	0.65061	0.679304	1.12447
	12	0.656947	0.888191	0.749106	0.668327	0.722708	0.722444	0.622376	0.630991	0.682944	0.632944	0.719328	0.582141	0.724639	0.600332	1.03007	0.697822	0.60345	0.742612	0.746969	0.761762	0.691997	0.841037	0.864224	0.679689	0.59703	0.593904	0.611104	0.631369	0.640732	0.675206	0.757598	0.598552	0.623614	0.714409	0.621342	0.642764	0.666373	1.1976	0.72229	0.72358	0.71207	0.703377	0.716414	0.678994	0.619703	0.639314	0.675781	1.09292
	13	0.655728	0.88797	0.745049	0.667645	0.713908	0.719875	0.619618	0.629216	0.680027	0.62927	0.711428	0.57961	0.716247	0.596314	1.02683	0.695548	0.602824	0.735982	0.739573	0.756838	0.685633	0.837223	0.856108	0.672107	0.593355	0.590446	0.608875	0.620547	0.634867	0.673133	0.74578	0.593737	0.618335	0.710942	0.618731	0.630811	0.65606	1.19042	0.716285	0.72352	0.67476	0.69367	0.695052	0.676036	0.616853	0.629526	0.670265	1.02486
	14	0.655453	0.883121	0.740721	0.664558	0.712681	0.719827	0.615339	0.622984	0.67557	0.626262	0.701532	0.57823	0.715927	0.596201	1.00881	0.692743	0.598702	0.733725	0.725265	0.755939	0.683435	0.833236	0.852391	0.668048	0.592298	0.58957	0.602933	0.620233	0.631191	0.672485	0.735714	0.590279	0.616625	0.708732	0.617113	0.626818	0.655277	0.92908	0.712558	0.719816	0.662533	0.692141	0.678676	0.651671	0.610713	0.626563	0.662428	1.00959
	15	0.655307	0.876616	0.73094	0.662787	0.709284	0.715312	0.613984	0.618144	0.670672	0.625923	0.69677	0.573968	0.698369	0.592557	0.966534	0.690818	0.590236	0.729752	0.718252	0.754443	0.680299	0.830873	0.848337	0.656376	0.588653	0.586193	0.591517	0.606076	0.627985	0.669802	0.731682	0.590207	0.616046	0.703785	0.610632	0.62524	0.654544	0.892328	0.710632	0.719021	0.660983	0.689573	0.676233	0.641328	0.610178	0.621949	0.662032	1.008
	16	0.654356	0.871627	0.730144	0.650423	0.709042	0.715079	0.610179	0.616329	0.663322	0.618817	0.69334	0.571941	0.696181	0.591268	0.963506	0.690741	0.584964	0.726165	0.716053	0.747869	0.67605	0.828033	0.836845	0.65453	0.585848	0.58223	0.587973	0.605295	0.624366	0.667912	0.72148	0.583151	0.611734	0.695556	0.60429	0.623265	0.64998	0.849803	0.704552	0.716743	0.648372	0.676477	0.671529	0.639164	0.608855	0.620634	0.657984	0.994778
	17	0.650973	0.8654	0.72833	0.647149	0.698174	0.705208	0.605593	0.611487	0.66035	0.618129	0.686975	0.571345	0.684785	0.590327	0.928018	0.679731	0.580398	0.712795	0.706761	0.743666	0.672619	0.823188	0.833228	0.651466	0.583926	0.579979	0.587448	0.604275	0.605194	0.664596	0.714512	0.578734	0.609124	0.692294	0.603247	0.621748	0.649473	0.833829	0.701672	0.713181	0.645915	0.667901	0.65336	0.634923	0.606822	0.619787	0.65509	0.985733
	18	0.648637	0.847449	0.728105	0.646073	0.696502	0.704554	0.600608	0.610293	0.658588	0.614833	0.682392	0.568228	0.679486	0.5827	0.915954	0.673246	0.577361	0.712359	0.696026	0.740762	0.668214	0.816335	0.82941	0.649679	0.582612	0.578468	0.586094	0.601907	0.601431	0.662571	0.712839	0.575616	0.607852	0.682329	0.602294	0.620543	0.649372	0.824459	0.698803	0.711554	0.63974	0.662369	0.636454	0.629551	0.600022	0.618418	0.651371	0.982047
	19	0.646325	0.8399	0.723533	0.644746	0.692636	0.698361	0.598285	0.6085	0.652727	0.603622	0.677682	0.564182	0.667623	0.577897	0.911073	0.672363	0.573561	0.709753	0.68789	0.734474	0.663873	0.81186	0.826459	0.642508	0.580586	0.572056	0.577975	0.601498	0.601164	0.660447	0.706696	0.573717	0.605252	0.678577	0.59822	0.615372	0.644557	0.781054	0.69691	0.70582	0.634219	0.651699	0.634185	0.626709	0.598407	0.61386	0.649485	0.961944
	20	0.645666	0.838903	0.722579	0.641487	0.692104	0.694527	0.598009	0.606363	0.649865	0.602705	0.669585	0.563344	0.664194	0.576021	0.909495	0.671259	0.570074	0.705673	0.682985	0.726559	0.660752	0.809944	0.825189	0.63738	0.579189	0.569781	0.576749	0.60058	0.597301	0.657129	0.70244	0.56944	0.604077	0.669962	0.595012	0.614107	0.643701	0.764958	0.691354	0.7054	0.631112	0.651506	0.633829	0.623868	0.594486	0.610972	0.641606	0.950889
	21	0.639811	0.838717	0.719826	0.637769	0.688791	0.69319	0.595895	0.604373	0.64725	0.602068	0.669238	0.561554	0.658863	0.57427	0.898906	0.66714	0.569166	0.699223	0.676839	0.722827	0.654154	0.806407	0.820706	0.636084	0.576214	0.564874	0.57428	0.599958	0.592936	0.651054	0.695123	0.563659	0.601331	0.667558	0.591372	0.613159	0.641721	0.753444	0.688405	0.703545	0.626268	0.641738	0.630395	0.618987	0.59379	0.609404	0.639049	0.937853
	22	0.63554	0.828964	0.716133	0.637309	0.684348	0.693038	0.593807	0.603221	0.647052	0.599394	0.667396	0.560381	0.654215	0.573487	0.887574	0.664775	0.566634	0.697378	0.675371	0.720003	0.651084	0.804203	0.819466	0.635268	0.574112	0.563377	0.570795	0.599622	0.588225	0.646669	0.690214	0.562576	0.600321	0.664055	0.582566	0.610393	0.638636	0.750476	0.683232	0.699977	0.624187	0.638343	0.624778	0.614063	0.590807	0.607741	0.636458	0.92848
	23	0.63535	0.827579	0.713832	0.62993	0.68154	0.691104	0.590881	0.602312	0.644819	0.596483	0.666904	0.558408	0.65212	0.573044	0.88094	0.664476	0.564516	0.694753	0.67379	0.719686	0.646996	0.800741	0.816653	0.632867	0.572517	0.561692	0.56908	0.599228	0.5874	0.645758	0.686078	0.55861	0.598093	0.656949	0.581991	0.607837	0.631598	0.725935	0.680492	0.698585	0.622349	0.630457	0.620924	0.609315	0.589602	0.605667	0.630825	0.925542
	24	0.634444	0.826828	0.711334	0.626298	0.68125	0.690755	0.588691	0.601243	0.641372	0.594761	0.665936	0.554964	0.649144	0.57017	0.872272	0.663853	0.561172	0.692015	0.666942	0.711059	0.643833	0.798094	0.815805	0.630194	0.571128	0.558162	0.567399	0.599135	0.586382	0.639561	0.684299	0.555842	0.596854	0.653176	0.580778	0.606682	0.630036	0.719585	0.672759	0.694122	0.609118	0.626968	0.614349	0.606409	0.584952	0.603545	0.625965	0.911987
	25	0.631962	0.823501	0.702544	0.621802	0.679846	0.689199	0.58688	0.597743	0.635324	0.592543	0.66243	0.553258	0.646058	0.569775	0.864896	0.660142	0.560758	0.688569	0.665814	0.708056	0.640808	0.796638	0.814037	0.62628	0.568704	0.556828	0.566168	0.5942	0.585331	0.637256	0.68063	0.554516	0.594364	0.6503	0.580745	0.603449	0.627531	0.705844	0.668965	0.687055	0.59477	0.617605	0.611555	0.599072	0.583634	0.600068	0.624029	0.911674
	26	0.631774	0.814222	0.699477	0.620372	0.679206	0.688641	0.582201	0.596875	0.631509	0.592044	0.660521	0.55224	0.642757	0.567288	0.861161	0.659883	0.556661	0.688389	0.664993	0.699889	0.63643	0.795258	0.809548	0.624372	0.565356	0.555721	0.559491	0.591953	0.575381	0.635255	0.679608	0.552765	0.59159	0.64845	0.579605	0.600062	0.624509	0.700366	0.663948	0.68424	0.594402	0.615017	0.610596	0.593638	0.582919	0.599501	0.621759	0.911015
	27	0.629114	0.81029	0.698891	0.619194	0.66982	0.68785	0.579306	0.594979	0.630156	0.591857	0.655548	0.547011	0.641667	0.566735	0.860239	0.657234	0.555488	0.682564	0.660912	0.698692	0.635101	0.794113	0.807364	0.621533	0.562891	0.554293	0.553372	0.590397	0.574999	0.63168	0.675739	0.55083	0.590746	0.644677	0.578538	0.596443	0.619184	0.693972	0.658815	0.682729	0.593338	0.610894	0.598524	0.593229	0.581169	0.598289	0.618599	0.879732
	28	0.622489	0.803993	0.697282	0.617844	0.66981	0.687806	0.577895	0.59355	0.627129	0.59014	0.651558	0.546239	0.637245	0.564848	0.853748	0.655857	0.554326	0.668387	0.654356	0.695106	0.633837	0.791742	0.803404	0.620916	0.562123	0.553421	0.552181	0.588033	0.573368	0.628574	0.669908	0.549843	0.587245	0.643163	0.572384	0.594862	0.617452	0.689394	0.654301	0.674151	0.590686	0.610012	0.596212	0.590845	0.579375	0.596231	0.617204	0.873798
	29	0.620656	0.803914	0.690088	0.607308	0.666388	0.685602	0.575666	0.589778	0.626215	0.585711	0.650027	0.544702	0.632754	0.563971	0.850313	0.65262	0.550717	0.664281	0.650925	0.690264	0.633143	0.790444	0.802406	0.617315	0.560458	0.550964	0.551669	0.580249	0.572114	0.627724	0.666495	0.548968	0.584837	0.640108	0.571996	0.589868	0.614725	0.687191	0.653447	0.672334	0.585149	0.609793	0.59609	0.589693	0.577882	0.590832	0.615396	0.870093
	30	0.618688	0.798888	0.689887	0.60562	0.665133	0.680554	0.575019	0.587484	0.624694	0.583427	0.647566	0.543514	0.632382	0.563121	0.84963	0.648831	0.548369	0.657914	0.645719	0.687779	0.629373	0.786358	0.798885	0.609553	0.556287	0.549709	0.550652	0.578242	0.566048	0.62315	0.663855	0.54761	0.582932	0.635754	0.567922	0.58924	0.607177	0.682143	0.651606	0.670312	0.581789	0.60488	0.5938	0.588488	0.577662	0.590325	0.614141	0.870046
	31	0.613212	0.798694	0.684956	0.604061	0.660971	0.67788	0.571223	0.582845	0.624218	0.581855	0.643995	0.541002	0.628767	0.561956	0.847879	0.643868	0.542647	0.657123	0.644166	0.686743	0.627281	0.785027	0.796261	0.609379	0.554633	0.549446	0.549653	0.576839	0.564626	0.619042	0.660041	0.544801	0.582162	0.635078	0.567089	0.587083	0.603468	0.675756	0.648704	0.66682	0.574582	0.604521	0.590629	0.586688	0.577317	0.588539	0.612783	0.865381
	32	0.612684	0.79501	0.684942	0.603909	0.657903	0.67627	0.569026	0.582142	0.623392	0.579836	0.642069	0.539217	0.625699	0.56006	0.843408	0.64316	0.541529	0.653541	0.641092	0.681084	0.623913	0.784479	0.794755	0.608604	0.551589	0.547854	0.546423	0.572848	0.562739	0.618769	0.657388	0.541742	0.578494	0.633333	0.566074	0.586127	0.602015	0.67361	0.647379	0.661576	0.574536	0.603565	0.58858	0.5855	0.574632	0.586214	0.610035	0.864374
	33	0.611728	0.793111	0.682462	0.602004	0.652726	0.671544	0.567667	0.581145	0.623269	0.578744	0.641263	0.537421	0.62273	0.556724	0.83829	0.642179	0.540655	0.648644	0.640598	0.679712	0.623086	0.781944	0.790854	0.606392	0.550605	0.546244	0.546116	0.569909	0.561382	0.617925	0.653273	0.539738	0.577661	0.630147	0.565194	0.585337	0.598016	0.665066	0.646801	0.657859	0.572855	0.601144	0.587061	0.578273	0.571328	0.585031	0.605046	0.859454
	34	0.607989	0.790737	0.680196	0.600005	0.647663	0.670578	0.562216	0.579663	0.620533	0.576318	0.63766	0.534295	0.621529	0.554839	0.83663	0.641164	0.539535	0.647867	0.636666	0.672688	0.621136	0.780739	0.783565	0.604377	0.549234	0.541486	0.545768	0.567364	0.558603	0.615179	0.64896	0.538421	0.576308	0.622581	0.561393	0.583942	0.595561	0.664621	0.643356	0.65745	0.571634	0.600502	0.585855	0.577274	0.569273	0.583888	0.601847	0.852587
	35	0.605063	0.785093	0.676982	0.5983	0.643938	0.667483	0.55971	0.577174	0.619293	0.573453	0.635335	0.532837	0.619556	0.553928	0.836042	0.637724	0.538283	0.647853	0.636621	0.671533	0.619908	0.779606	0.779571	0.602474	0.547173	0.538888	0.539428	0.56715	0.554413	0.613766	0.647834	0.534569	0.574941	0.620485	0.560691	0.582923	0.594275	0.657884	0.640093	0.650742	0.565968	0.597954	0.584987	0.574564	0.567291	0.582312	0.600678	0.84597
	36	0.60425	0.774668	0.676454	0.5981	0.643039	0.667342	0.557304	0.575144	0.618327	0.570807	0.633812	0.531551	0.619133	0.551621	0.832389	0.634967	0.537143	0.647428	0.636429	0.664873	0.618807	0.778069	0.77854	0.602177	0.546039	0.53504	0.536509	0.565628	0.553632	0.611001	0.643365	0.531639	0.570347	0.61843	0.557675	0.582047	0.593515	0.656349	0.635287	0.648997	0.562476	0.595972	0.582048	0.571894	0.567008	0.578825	0.599392	0.845783
	37	0.604184	0.767215	0.673588	0.597966	0.641926	0.664214	0.55608	0.574063	0.616994	0.5675	0.631627	0.528018	0.616949	0.551121	0.827183	0.633116	0.534611	0.640109	0.631695	0.659927	0.616663	0.77638	0.773661	0.600932	0.543683	0.53459	0.533792	0.565237	0.552311	0.608609	0.642296	0.529712	0.56836	0.613969	0.555223	0.580387	0.590156	0.653263	0.633661	0.648579	0.560512	0.594701	0.576	0.570159	0.563157	0.577358	0.598189	0.839414
	38	0.603978	0.762264	0.672129	0.597033	0.639812	0.662271	0.552425	0.572773	0.616244	0.566218	0.62929	0.527619	0.615535	0.549685	0.823308	0.631206	0.533424	0.638712	0.630749	0.656862	0.613025	0.774171	0.772154	0.598706	0.54304	0.532509	0.532133	0.564407	0.551785	0.60515	0.641362	0.526126	0.566002	0.612063	0.553399	0.578421	0.589175	0.647381	0.632258	0.642006	0.557449	0.587785	0.574526	0.567501	0.561663	0.575621	0.597524	0.838794
	39	0.601061	0.755044	0.670664	0.595861	0.6381	0.653235	0.551986	0.571507	0.61469	0.56319	0.627952	0.524358	0.611842	0.547093	0.807256	0.62933	0.529572	0.638632	0.630193	0.655495	0.609752	0.770138	0.769934	0.596532	0.541127	0.531399	0.532028	0.563696	0.550878	0.603814	0.639352	0.525281	0.561431	0.609921	0.552706	0.577924	0.588556	0.641305	0.631222	0.641347	0.551804	0.58548	0.572694	0.562743	0.560466	0.574529	0.595558	0.833054
	40	0.596241	0.752287	0.669799	0.595066	0.637179	0.649803	0.551245	0.570295	0.609007	0.563013	0.624444	0.523224	0.611558	0.545642	0.795346	0.626145	0.527551	0.638167	0.626938	0.65241	0.607363	0.76789	0.767629	0.595545	0.538264	0.530424	0.525329	0.563453	0.550439	0.60121	0.634094	0.521249	0.558813	0.607602	0.551249	0.57604	0.587309	0.640786	0.628357	0.638973	0.55163	0.58308	0.570645	0.561764	0.559296	0.573925	0.592193	0.830771
	41	0.592301	0.749114	0.667061	0.594359	0.629631	0.646728	0.55009	0.566957	0.607273	0.562534	0.623548	0.52253	0.608705	0.540828	0.791686	0.623198	0.525809	0.63286	0.625444	0.650833	0.604063	0.765828	0.767209	0.594254	0.536107	0.530173	0.524965	0.561043	0.548893	0.600635	0.630901	0.518515	0.557822	0.606595	0.550589	0.575092	0.583262	0.637728	0.62648	0.638131	0.551156	0.580896	0.569048	0.554649	0.558715	0.570426	0.589122	0.829636
	42	0.591498	0.745873	0.664817	0.592963	0.629221	0.645384	0.548483	0.565221	0.60439	0.561655	0.619637	0.521607	0.605276	0.539719	0.791546	0.621671	0.524692	0.629579	0.624888	0.648634	0.601114	0.764018	0.762946	0.593484	0.534306	0.527251	0.52396	0.557855	0.548623	0.59791	0.629563	0.516959	0.557223	0.605638	0.548653	0.573317	0.580449	0.627974	0.624983	0.636243	0.549956	0.580058	0.563128	0.550059	0.558046	0.569388	0.587923	0.828399
	43	0.590163	0.741885	0.662134	0.592898	0.625602	0.641028	0.546969	0.564355	0.601476	0.556937	0.617673	0.519827	0.602198	0.538054	0.788874	0.620407	0.523184	0.628908	0.623265	0.647101	0.600585	0.762265	0.760183	0.588994	0.532521	0.526112	0.521752	0.555677	0.548229	0.595618	0.624403	0.515742	0.553617	0.603813	0.547522	0.57245	0.576831	0.626314	0.623954	0.634934	0.549063	0.579213	0.560394	0.548404	0.554074	0.565393	0.585702	0.82734
	44	0.588187	0.741362	0.658369	0.591541	0.625319	0.640407	0.544688	0.561629	0.600116	0.556744	0.614378	0.516956	0.601649	0.536809	0.782824	0.61731	0.520352	0.628294	0.620576	0.643863	0.600125	0.761858	0.758002	0.588177	0.530842	0.524923	0.521532	0.554779	0.546715	0.592267	0.622202	0.512837	0.553434	0.601902	0.546733	0.571993	0.576424	0.624975	0.623093	0.632721	0.542326	0.579147	0.557155	0.547442	0.553778	0.564686	0.584263	0.826224
	45	0.587285	0.737727	0.654306	0.591369	0.624302	0.63896	0.543733	0.561377	0.598127	0.555757	0.61418	0.514505	0.598845	0.532076	0.782286	0.616801	0.520003	0.624231	0.620248	0.643433	0.599639	0.760755	0.756607	0.586759	0.52946	0.522274	0.519185	0.554001	0.545294	0.591931	0.622106	0.512259	0.551635	0.600187	0.546255	0.571263	0.575568	0.619531	0.620723	0.631516	0.541208	0.578548	0.553082	0.542532	0.553651	0.562258	0.583448	0.825493
	46	0.585568	0.737322	0.653185	0.589837	0.623471	0.636842	0.539965	0.559518	0.596581	0.553233	0.613238	0.512652	0.597642	0.530878	0.782191	0.613549	0.518187	0.621773	0.616942	0.640074	0.597066	0.759886	0.754345	0.585157	0.528368	0.520598	0.516292	0.549538	0.542974	0.590116	0.62069	0.509156	0.549468	0.598117	0.544532	0.570297	0.574262	0.615366	0.617875	0.628931	0.539265	0.577365	0.550186	0.542058	0.55255	0.557695	0.582854	0.824384
	47	0.585347	0.733755	0.65183	0.586209	0.62314	0.634632	0.539285	0.558113	0.59531	0.551462	0.612738	0.50876	0.596162	0.528377	0.772447	0.613463	0.516967	0.620873	0.612886	0.639685	0.595244	0.759178	0.751668	0.58221	0.526619	0.518697	0.514867	0.548362	0.539057	0.588597	0.620149	0.508953	0.548404	0.596257	0.542377	0.56766	0.571706	0.609293	0.616105	0.62485	0.530617	0.572014	0.546246	0.538683	0.551177	0.555716	0.581092	0.820115
	48	0.583212	0.731902	0.651807	0.585536	0.622761	0.631003	0.538129	0.557123	0.593591	0.550889	0.61233	0.507093	0.594345	0.527813	0.770716	0.61327	0.51386	0.620173	0.612239	0.637804	0.594449	0.757736	0.747984	0.581633	0.524388	0.516572	0.514031	0.546826	0.537826	0.585596	0.618822	0.508371	0.544119	0.593146	0.541935	0.5654	0.571223	0.603557	0.613911	0.620125	0.529439	0.571327	0.545706	0.533318	0.550177	0.554331	0.579495	0.817157
	49	0.581572	0.720803	0.649759	0.585181	0.617256	0.630686	0.536988	0.556392	0.590458	0.547903	0.610448	0.505972	0.593011	0.527015	0.767776	0.611579	0.511643	0.61795	0.610685	0.636189	0.594285	0.755559	0.746466	0.579218	0.522978	0.516043	0.511706	0.545379	0.535073	0.582971	0.618189	0.507286	0.542376	0.589471	0.540677	0.56507	0.570756	0.59731	0.612651	0.61688	0.527389	0.570426	0.545169	0.529428	0.548517	0.55138	0.578944	0.814586
	50	0.580467	0.71621	0.649539	0.583047	0.61575	0.630267	0.5361	0.554463	0.589716	0.545894	0.61026	0.50362	0.592276	0.524391	0.766851	0.609798	0.51003	0.617828	0.607538	0.635695	0.592521	0.754646	0.744982	0.574588	0.521428	0.51391	0.50872	0.544681	0.534681	0.579761	0.616826	0.506796	0.541656	0.586177	0.539954	0.562122	0.569622	0.594873	0.610976	0.61362	0.526069	0.570278	0.541474	0.528447	0.548417	0.549953	0.576736	0.814349
	51	0.578058	0.714511	0.647829	0.582282	0.613511	0.627392	0.534802	0.551363	0.588252	0.544403	0.606862	0.501543	0.584773	0.5238	0.766113	0.6071	0.50907	0.614872	0.60729	0.634192	0.590513	0.752364	0.743037	0.573128	0.519481	0.511753	0.507699	0.544294	0.532952	0.579102	0.614722	0.506124	0.538346	0.583324	0.539154	0.55974	0.569224	0.594271	0.609962	0.604732	0.523476	0.565123	0.536478	0.526284	0.548011	0.547087	0.573838	0.810389
	52	0.577065	0.712424	0.647766	0.581145	0.61195	0.624661	0.533077	0.549712	0.585283	0.542203	0.606337	0.4994	0.583449	0.523605	0.765733	0.605729	0.506695	0.614565	0.603855	0.633973	0.586211	0.748678	0.739288	0.571907	0.518763	0.511128	0.506809	0.538804	0.532586	0.575397	0.60758	0.504138	0.535373	0.582267	0.537198	0.553957	0.567293	0.59161	0.608485	0.598882	0.520231	0.564656	0.532698	0.525608	0.546444	0.544983	0.572761	0.810215
	53	0.576057	0.70943	0.64633	0.579913	0.611016	0.624156	0.532657	0.54843	0.582787	0.537903	0.60306	0.498886	0.581809	0.518627	0.759855	0.602957	0.506045	0.60962	0.602957	0.63256	0.584471	0.748234	0.736276	0.570699	0.515728	0.509547	0.505071	0.531257	0.529686	0.57352	0.605396	0.503862	0.53343	0.581358	0.529392	0.551317	0.567191	0.590925	0.605549	0.597338	0.519233	0.559469	0.526631	0.523933	0.545264	0.544568	0.570661	0.803766
	54	0.572765	0.708057	0.644298	0.579839	0.61041	0.623805	0.530548	0.547959	0.57968	0.534284	0.599769	0.494918	0.581217	0.515227	0.7553	0.602709	0.503597	0.609483	0.595893	0.631085	0.582285	0.745468	0.735573	0.570214	0.513701	0.507236	0.502046	0.531164	0.528936	0.571758	0.604281	0.503435	0.531876	0.579343	0.52704	0.549858	0.566266	0.587882	0.604887	0.597317	0.516299	0.559431	0.524341	0.522945	0.543727	0.543539	0.567708	0.80008
	55	0.571559	0.702881	0.640546	0.57944	0.606811	0.618506	0.52946	0.547753	0.578469	0.53313	0.597606	0.49269	0.578532	0.51238	0.754943	0.60241	0.502326	0.608184	0.592304	0.629788	0.580237	0.744245	0.734009	0.568876	0.512096	0.501925	0.497642	0.527806	0.527855	0.57077	0.603093	0.501226	0.529176	0.577155	0.525428	0.549036	0.56372	0.586591	0.603987	0.595273	0.51588	0.556483	0.523701	0.519154	0.54208	0.543057	0.566727	0.798854
	56	0.570173	0.698078	0.640314	0.579251	0.606488	0.617962	0.526089	0.546038	0.572362	0.526257	0.595362	0.492066	0.577631	0.512246	0.750713	0.600623	0.500822	0.607136	0.591157	0.625271	0.577425	0.742921	0.73204	0.567328	0.511201	0.50183	0.497372	0.522583	0.524097	0.565674	0.602227	0.49981	0.52774	0.574926	0.52399	0.548116	0.563576	0.583557	0.601236	0.592603	0.514233	0.556206	0.521839	0.516748	0.541585	0.540139	0.565762	0.79789
	57	0.569707	0.696119	0.636128	0.577471	0.604575	0.615345	0.524969	0.545005	0.570001	0.524313	0.593191	0.491046	0.573458	0.511187	0.747893	0.594269	0.500332	0.602506	0.588599	0.625087	0.575326	0.742353	0.729835	0.56376	0.509141	0.501521	0.496753	0.520769	0.523085	0.564624	0.601496	0.49939	0.527677	0.574289	0.521117	0.54705	0.563386	0.578416	0.59688	0.592296	0.513061	0.554473	0.520979	0.512862	0.540565	0.537241	0.562569	0.794771
	58	0.569702	0.694163	0.634538	0.576557	0.603587	0.615027	0.523899	0.543701	0.569036	0.52322	0.591248	0.490624	0.572451	0.510953	0.745867	0.592728	0.498509	0.601783	0.58627	0.623776	0.571486	0.741014	0.727311	0.562768	0.506751	0.498491	0.496477	0.520292	0.521871	0.561646	0.598934	0.498216	0.524283	0.570762	0.51943	0.546029	0.562065	0.578394	0.595533	0.592147	0.510791	0.554276	0.518321	0.509772	0.539351	0.536125	0.560298	0.784605
	59	0.565122	0.681014	0.632835	0.576524	0.601106	0.609823	0.522426	0.542719	0.562866	0.522262	0.587075	0.489699	0.566303	0.509273	0.745443	0.589094	0.496356	0.601571	0.583981	0.622985	0.570828	0.739958	0.723688	0.557009	0.504823	0.495211	0.49457	0.51992	0.520785	0.560629	0.597457	0.497152	0.522769	0.56985	0.518258	0.543841	0.559446	0.576982	0.593937	0.585078	0.510687	0.554168	0.517194	0.508212	0.537803	0.534292	0.555327	0.780467
	60	0.563982	0.676309	0.632688	0.573971	0.60037	0.605613	0.521462	0.5416	0.561253	0.521699	0.586668	0.488233	0.565255	0.508649	0.745355	0.585993	0.494962	0.600853	0.580829	0.621414	0.569582	0.73878	0.721756	0.55424	0.504045	0.494306	0.493972	0.518532	0.515103	0.556053	0.594652	0.496541	0.521376	0.568881	0.516731	0.542707	0.555352	0.576923	0.593478	0.584643	0.509908	0.553389	0.516376	0.50736	0.537103	0.532505	0.554996	0.779637
	61	0.560302	0.675444	0.630848	0.573035	0.59784	0.603838	0.520987	0.541354	0.55958	0.521052	0.585709	0.48773	0.562338	0.508036	0.743752	0.584791	0.494397	0.595651	0.578428	0.620129	0.569141	0.738279	0.718752	0.55422	0.503031	0.491751	0.488372	0.517919	0.511842	0.555482	0.589577	0.493649	0.520512	0.567525	0.516629	0.54184	0.552519	0.576913	0.591286	0.583643	0.504668	0.551046	0.514911	0.50529	0.536211	0.529145	0.552385	0.779094
	62	0.559569	0.674805	0.628892	0.572408	0.596237	0.603473	0.520419	0.538955	0.557883	0.520537	0.584354	0.48554	0.557364	0.506099	0.742108	0.581934	0.491456	0.595382	0.57807	0.616792	0.565331	0.737633	0.716175	0.552702	0.501599	0.491137	0.487763	0.513898	0.50966	0.553501	0.588935	0.49159	0.516918	0.56458	0.515857	0.53836	0.551729	0.576203	0.590565	0.583438	0.502915	0.546866	0.514285	0.503757	0.536162	0.528255	0.55009	0.77112
	63	0.557007	0.672396	0.625247	0.572185	0.594807	0.599054	0.519967	0.536996	0.55659	0.519834	0.581144	0.484725	0.557002	0.504211	0.73374	0.581417	0.490293	0.593992	0.573922	0.615399	0.565209	0.735822	0.715484	0.548713	0.49785	0.489525	0.482444	0.513587	0.508007	0.551365	0.587261	0.490363	0.514468	0.562399	0.514173	0.536904	0.547073	0.573459	0.587558	0.582638	0.498979	0.546266	0.51223	0.502435	0.53294	0.526703	0.548035	0.768093
	64	0.551083	0.667569	0.625014	0.570859	0.594384	0.598974	0.51662	0.536501	0.551272	0.518725	0.577105	0.483276	0.556983	0.502335	0.732038	0.578175	0.488639	0.593967	0.570647	0.612289	0.561779	0.73418	0.712346	0.545893	0.496968	0.488545	0.481403	0.513311	0.506008	0.546694	0.586189	0.489916	0.512911	0.56052	0.513575	0.535948	0.546285	0.572186	0.585366	0.57939	0.498041	0.542983	0.511413	0.499368	0.532872	0.524904	0.546619	0.764248
	65	0.549926	0.664805	0.616875	0.566437	0.593417	0.596952	0.51606	0.535824	0.549267	0.516949	0.576027	0.481609	0.553077	0.499628	0.728538	0.575655	0.48684	0.593346	0.570183	0.610414	0.559203	0.732463	0.710235	0.54132	0.496287	0.486256	0.478588	0.509814	0.505902	0.545401	0.583049	0.489093	0.510757	0.558976	0.510685	0.535345	0.54454	0.56951	0.582432	0.577572	0.497258	0.540483	0.505813	0.498686	0.531001	0.524615	0.544517	0.76405
	66	0.549838	0.664757	0.615514	0.56554	0.593114	0.596498	0.513659	0.535275	0.548805	0.511369	0.574886	0.480202	0.552116	0.497755	0.726357	0.575328	0.484852	0.589741	0.567829	0.607729	0.555804	0.729646	0.707618	0.537157	0.4928	0.484572	0.478287	0.509422	0.503761	0.539585	0.580084	0.486855	0.509741	0.554767	0.509551	0.534832	0.544537	0.566097	0.58126	0.574881	0.495031	0.534953	0.503521	0.497726	0.527645	0.523514	0.54212	0.762678
	67	0.549101	0.661158	0.614557	0.565259	0.590831	0.595892	0.51211	0.534045	0.548093	0.511016	0.573842	0.479768	0.5514	0.495822	0.725962	0.574939	0.482703	0.58617	0.566073	0.607709	0.553366	0.727627	0.706058	0.536242	0.49094	0.482194	0.476649	0.508118	0.501743	0.53934	0.579288	0.484251	0.509544	0.552716	0.505204	0.533728	0.543442	0.564855	0.577865	0.574725	0.493389	0.534852	0.499265	0.496662	0.527549	0.521688	0.538813	0.751362
	68	0.547537	0.661115	0.614479	0.56491	0.590655	0.595361	0.509208	0.528011	0.547446	0.507709	0.572756	0.476972	0.54906	0.494629	0.724551	0.574796	0.480101	0.58592	0.562736	0.604896	0.551702	0.725377	0.704932	0.533991	0.489324	0.479914	0.473309	0.507013	0.499754	0.539136	0.578136	0.483767	0.507003	0.551603	0.503848	0.53299	0.542254	0.561516	0.572665	0.573608	0.492708	0.534019	0.498328	0.492998	0.527066	0.521385	0.538236	0.748511
	69	0.546823	0.659103	0.612163	0.56465	0.589447	0.593015	0.506251	0.526462	0.545254	0.503417	0.572088	0.475458	0.547222	0.490519	0.721883	0.565768	0.477492	0.580237	0.560568	0.600335	0.551339	0.722817	0.701055	0.531602	0.486838	0.478133	0.470881	0.505211	0.499475	0.536868	0.575545	0.480661	0.502957	0.54986	0.503783	0.531045	0.538539	0.559419	0.56983	0.572506	0.49114	0.533985	0.497436	0.48832	0.526335	0.519183	0.535843	0.748361
	70	0.543205	0.657411	0.610427	0.564207	0.58847	0.592126	0.504879	0.524767	0.544298	0.502303	0.571291	0.474853	0.546238	0.489365	0.718203	0.565514	0.476419	0.576448	0.556124	0.599396	0.548839	0.721217	0.698172	0.530215	0.484996	0.475381	0.469398	0.504108	0.498746	0.535114	0.574921	0.480161	0.502048	0.547839	0.502895	0.530521	0.537842	0.55685	0.567457	0.569378	0.490944	0.528991	0.497163	0.487495	0.526177	0.517405	0.533127	0.747426
	71	0.54268	0.655993	0.60706	0.563821	0.585063	0.591185	0.503152	0.523865	0.542306	0.501846	0.569314	0.474441	0.542813	0.489029	0.715285	0.560655	0.47413	0.576445	0.552347	0.599096	0.546024	0.718563	0.697118	0.529856	0.484299	0.474344	0.469075	0.501785	0.497589	0.533846	0.570894	0.478891	0.500996	0.54703	0.500951	0.528137	0.537637	0.556473	0.565693	0.566973	0.490299	0.528762	0.490451	0.485782	0.524275	0.515412	0.531023	0.743444
	72	0.541801	0.655001	0.605722	0.563594	0.581276	0.590219	0.502084	0.521986	0.539572	0.500282	0.567693	0.473352	0.541942	0.487678	0.715015	0.560382	0.471859	0.575111	0.551052	0.598339	0.545397	0.717125	0.6948	0.528304	0.481985	0.473461	0.468651	0.499864	0.496316	0.532954	0.570692	0.477821	0.498926	0.545046	0.500129	0.525614	0.534023	0.552004	0.563783	0.562139	0.489387	0.525835	0.489347	0.482739	0.522806	0.513264	0.530594	0.734584
	73	0.541732	0.647623	0.60302	0.561621	0.576128	0.587092	0.501065	0.519228	0.536966	0.499187	0.566063	0.471455	0.541484	0.485185	0.711313	0.550999	0.470578	0.574419	0.546966	0.59606	0.538827	0.714726	0.692365	0.525925	0.479902	0.472716	0.467063	0.499113	0.490558	0.531804	0.568865	0.477312	0.497819	0.542368	0.498832	0.524075	0.533571	0.550575	0.560936	0.559737	0.487459	0.52456	0.485715	0.475193	0.521454	0.511553	0.52763	0.730173
	74	0.538838	0.642863	0.602396	0.560817	0.575072	0.586954	0.498792	0.518165	0.536404	0.498891	0.564454	0.46907	0.540828	0.482592	0.709244	0.550671	0.46867	0.573657	0.546471	0.592736	0.537256	0.711631	0.691766	0.522935	0.477496	0.471932	0.467049	0.492439	0.489186	0.529523	0.566237	0.474437	0.497368	0.541885	0.497794	0.5226	0.530561	0.548515	0.558319	0.55964	0.486269	0.52385	0.48314	0.472573	0.519027	0.511082	0.52407	0.723863
	75	0.537239	0.640213	0.598818	0.559092	0.57392	0.583637	0.497288	0.514944	0.534835	0.495833	0.563758	0.465618	0.537246	0.480332	0.706999	0.550415	0.468187	0.572408	0.543715	0.592462	0.535411	0.71038	0.689078	0.521455	0.477126	0.469568	0.463595	0.491948	0.486467	0.52654	0.561005	0.473053	0.493268	0.540984	0.496924	0.522306	0.529913	0.544521	0.553925	0.552226	0.484867	0.522904	0.48302	0.471559	0.517902	0.510598	0.523543	0.720547
	76	0.537018	0.638014	0.596669	0.558492	0.573359	0.583473	0.494172	0.513739	0.531312	0.492169	0.560982	0.464956	0.536789	0.479125	0.706269	0.550266	0.467155	0.571501	0.541358	0.588421	0.533797	0.708063	0.686427	0.521143	0.472912	0.46893	0.461295	0.491441	0.484204	0.525742	0.559994	0.471435	0.492922	0.540351	0.493918	0.520776	0.527962	0.544435	0.551892	0.545455	0.479405	0.522108	0.48004	0.470133	0.515152	0.508913	0.522773	0.717301
	77	0.533964	0.635734	0.596017	0.557528	0.565063	0.582104	0.493004	0.511918	0.530121	0.490069	0.559802	0.463245	0.534923	0.477402	0.70521	0.545322	0.46517	0.570709	0.539216	0.586443	0.53225	0.706325	0.683146	0.519772	0.468148	0.467868	0.460811	0.489519	0.480082	0.521545	0.556715	0.470647	0.490716	0.538756	0.493481	0.518774	0.523854	0.540424	0.550313	0.534932	0.479222	0.521958	0.475805	0.46677	0.511844	0.506511	0.522021	0.715706
	78	0.530873	0.635715	0.595703	0.557081	0.563843	0.57651	0.488962	0.507248	0.52962	0.489856	0.5587	0.462753	0.534534	0.476754	0.703618	0.544776	0.462369	0.570504	0.538114	0.585601	0.53203	0.703023	0.68172	0.519156	0.46558	0.466798	0.458378	0.483199	0.479169	0.520593	0.553947	0.467776	0.48788	0.537122	0.492311	0.517604	0.522742	0.539115	0.548548	0.534182	0.479205	0.518652	0.473161	0.463143	0.50979	0.504322	0.520166	0.712223
	79	0.528374	0.633771	0.593618	0.556504	0.555037	0.572145	0.48753	0.505379	0.526773	0.488042	0.553317	0.462069	0.530594	0.475457	0.697939	0.544039	0.459485	0.569668	0.537299	0.58285	0.528508	0.699159	0.678938	0.51435	0.464889	0.46608	0.457336	0.48292	0.47647	0.517305	0.552673	0.464324	0.487212	0.534412	0.488937	0.514817	0.514346	0.536698	0.54751	0.530181	0.477026	0.51785	0.471263	0.462058	0.509583	0.503454	0.517427	0.706807
	80	0.524366	0.633543	0.592525	0.555446	0.552431	0.571244	0.486763	0.501156	0.522741	0.486187	0.549652	0.459806	0.530294	0.474041	0.691187	0.542224	0.454892	0.569654	0.534252	0.578317	0.524391	0.696964	0.675659	0.50958	0.461839	0.463733	0.456299	0.47778	0.474414	0.516387	0.549136	0.458083	0.486281	0.532591	0.487216	0.514296	0.51398	0.536076	0.545065	0.529984	0.471426	0.514461	0.468853	0.460414	0.508139	0.500009	0.516082	0.704965
	81	0.524183	0.630868	0.589026	0.555225	0.550253	0.560747	0.48612	0.498876	0.521011	0.485034	0.549084	0.458656	0.529971	0.472761	0.6871	0.534157	0.453668	0.565956	0.53124	0.57826	0.521185	0.695533	0.673262	0.508687	0.459744	0.463429	0.455855	0.473234	0.472619	0.515589	0.547281	0.456238	0.48318	0.530806	0.484846	0.512347	0.510779	0.532631	0.540992	0.529642	0.470136	0.5076	0.466175	0.457441	0.506307	0.496953	0.513576	0.704648
	82	0.522968	0.624828	0.587874	0.554546	0.548833	0.56022	0.485595	0.495906	0.518087	0.483373	0.547306	0.455202	0.527923	0.470064	0.682366	0.528791	0.451312	0.565928	0.529275	0.577636	0.520194	0.694048	0.671792	0.507896	0.458654	0.462225	0.451147	0.471908	0.471789	0.514526	0.543645	0.453988	0.482227	0.529852	0.483095	0.511751	0.509544	0.530246	0.540095	0.529085	0.469225	0.506549	0.46586	0.452175	0.504376	0.496086	0.509401	0.700145
	83	0.522055	0.623955	0.586599	0.553557	0.546535	0.558797	0.481848	0.493815	0.515856	0.47967	0.543496	0.453404	0.520136	0.467864	0.681509	0.526507	0.450769	0.563506	0.528195	0.575989	0.516209	0.691239	0.667832	0.506397	0.456457	0.458648	0.450785	0.4713	0.467452	0.511402	0.54329	0.451111	0.479378	0.524945	0.480429	0.507267	0.508183	0.527912	0.538265	0.524114	0.462662	0.503789	0.463302	0.449164	0.504062	0.494905	0.505747	0.698378
	84	0.517574	0.622569	0.585527	0.552815	0.545526	0.558325	0.48138	0.489961	0.513783	0.478766	0.533858	0.452861	0.520099	0.464225	0.680248	0.522395	0.450278	0.561005	0.524628	0.5722	0.514796	0.688425	0.665922	0.502831	0.453851	0.458362	0.44631	0.463895	0.466608	0.509482	0.540007	0.447882	0.477882	0.51797	0.475523	0.498973	0.507006	0.52768	0.533813	0.519429	0.460199	0.501764	0.461146	0.443125	0.501027	0.492677	0.502409	0.691185
	85	0.512639	0.601818	0.584812	0.550404	0.543628	0.556324	0.477454	0.488588	0.511207	0.47833	0.530091	0.450905	0.513431	0.459876	0.678237	0.517925	0.447915	0.553221	0.524324	0.571552	0.514314	0.686038	0.664241	0.500332	0.452535	0.454683	0.445558	0.462496	0.466478	0.505473	0.539033	0.445646	0.47445	0.513861	0.472105	0.498109	0.505323	0.520734	0.530184	0.514663	0.458985	0.495106	0.459801	0.440107	0.500397	0.486048	0.499421	0.690867
	86	0.51254	0.60014	0.582447	0.549904	0.543218	0.556014	0.475911	0.48554	0.50778	0.473315	0.527007	0.449416	0.512959	0.455792	0.677038	0.514732	0.446332	0.551735	0.517187	0.56961	0.512905	0.683881	0.658529	0.499138	0.451131	0.453347	0.444553	0.462451	0.466112	0.503748	0.534457	0.441998	0.472154	0.510905	0.471182	0.497414	0.504997	0.520047	0.526404	0.511005	0.457433	0.494836	0.458583	0.437801	0.497532	0.485362	0.496042	0.690547
	87	0.511763	0.598281	0.580013	0.549501	0.532713	0.553255	0.473879	0.484358	0.506579	0.472127	0.520889	0.447858	0.511396	0.453006	0.674634	0.508495	0.442795	0.550226	0.513738	0.569162	0.50711	0.682311	0.654283	0.494631	0.449377	0.451982	0.437593	0.461303	0.464818	0.501426	0.53163	0.438681	0.471323	0.509406	0.468486	0.494872	0.50341	0.511315	0.521749	0.506116	0.455029	0.49112	0.457318	0.433889	0.489196	0.482267	0.490783	0.678767
	88	0.511135	0.597154	0.577223	0.549243	0.528305	0.550938	0.472569	0.482295	0.50213	0.471431	0.518052	0.445739	0.511309	0.445712	0.673824	0.506796	0.440827	0.547859	0.510671	0.560316	0.505782	0.679802	0.650005	0.490597	0.446529	0.448533	0.437501	0.456219	0.463908	0.49838	0.526111	0.438534	0.460963	0.505835	0.467145	0.491	0.502272	0.506579	0.519964	0.505949	0.453122	0.489701	0.454863	0.429331	0.487788	0.478742	0.487061	0.673507
	89	0.510907	0.582219	0.572205	0.549088	0.527591	0.547417	0.469078	0.477912	0.49295	0.468627	0.513896	0.442406	0.507263	0.445105	0.668383	0.504658	0.439186	0.540857	0.506985	0.554849	0.502661	0.678082	0.647208	0.487055	0.445261	0.447504	0.436059	0.455437	0.4629	0.496177	0.522868	0.437486	0.458708	0.503331	0.464817	0.485732	0.497622	0.502659	0.516322	0.504763	0.452316	0.487681	0.450708	0.426885	0.487755	0.475032	0.483478	0.669916
	90	0.502426	0.575424	0.569924	0.547533	0.525375	0.546938	0.466344	0.475725	0.491328	0.466906	0.504587	0.436572	0.501952	0.443019	0.664969	0.501168	0.437745	0.535166	0.502391	0.550164	0.498332	0.677277	0.64315	0.48697	0.443014	0.446014	0.432794	0.455074	0.45754	0.494757	0.520236	0.432971	0.457657	0.500833	0.459465	0.483158	0.496711	0.501706	0.511821	0.503105	0.447434	0.486947	0.450117	0.42524	0.486493	0.473952	0.47558	0.661967
	91	0.494349	0.566053	0.555224	0.547361	0.522855	0.541693	0.457767	0.473352	0.485565	0.465742	0.503677	0.431762	0.498319	0.437577	0.651351	0.498763	0.433835	0.53286	0.496441	0.549027	0.49583	0.672323	0.639406	0.486299	0.437144	0.445361	0.431564	0.453414	0.45675	0.491146	0.507655	0.430677	0.449714	0.497115	0.45669	0.482736	0.491537	0.498055	0.507961	0.499646	0.446322	0.482209	0.449599	0.423661	0.483795	0.471021	0.47193	0.659744
	92	0.492277	0.556773	0.548326	0.54723	0.51842	0.538502	0.453542	0.46726	0.481054	0.462487	0.50049	0.429324	0.497929	0.436026	0.651053	0.49694	0.427454	0.532573	0.491194	0.545575	0.49399	0.668672	0.634622	0.483579	0.434319	0.442281	0.431391	0.451638	0.448533	0.488815	0.50261	0.428521	0.445599	0.490402	0.453319	0.480749	0.490054	0.497118	0.504864	0.497653	0.438948	0.472245	0.44623	0.417966	0.466226	0.468733	0.467533	0.655367
	93	0.487025	0.543929	0.536548	0.545562	0.515526	0.53302	0.446818	0.463912	0.479578	0.456404	0.499521	0.427948	0.486926	0.430605	0.638137	0.494752	0.419933	0.530663	0.491016	0.54433	0.488807	0.664367	0.632312	0.4795	0.432075	0.440897	0.423802	0.44878	0.438958	0.485679	0.498889	0.425119	0.443553	0.484153	0.448691	0.478094	0.488672	0.494278	0.503994	0.489703	0.429449	0.467626	0.442768	0.417046	0.46467	0.462001	0.46069	0.64243
	94	0.484858	0.530252	0.534524	0.545561	0.515466	0.530339	0.444423	0.456687	0.475416	0.456323	0.496521	0.425382	0.486671	0.429753	0.627593	0.493512	0.419039	0.526668	0.475035	0.535882	0.485023	0.658943	0.629517	0.474572	0.42731	0.438406	0.413195	0.447075	0.432417	0.479836	0.493332	0.420366	0.43978	0.48312	0.444731	0.475585	0.487495	0.490348	0.499676	0.486401	0.427391	0.463121	0.437386	0.413402	0.463214	0.451996	0.456755	0.622086
	95	0.484114	0.51592	0.526906	0.545366	0.508669	0.524444	0.441818	0.45449	0.470357	0.452662	0.493158	0.424697	0.476607	0.42803	0.621806	0.493036	0.415833	0.526152	0.474843	0.529995	0.481207	0.655432	0.617749	0.471022	0.425704	0.428729	0.412966	0.441746	0.423181	0.475026	0.48893	0.413638	0.43677	0.476389	0.439998	0.474949	0.4861	0.482729	0.497581	0.485742	0.426657	0.455336	0.432433	0.411992	0.46155	0.444736	0.447445	0.563989
	96	0.48327	0.514443	0.523114	0.542963	0.505941	0.523428	0.436641	0.452014	0.467356	0.44044	0.484823	0.419095	0.467654	0.424972	0.615876	0.490423	0.411325	0.523734	0.458223	0.525486	0.474694	0.651445	0.616777	0.464805	0.418805	0.422194	0.406449	0.439559	0.41806	0.473876	0.482131	0.410406	0.430993	0.470919	0.439114	0.470929	0.482932	0.479386	0.485836	0.485026	0.420851	0.45008	0.428142	0.411226	0.448022	0.440415	0.442442
	97	0.480956	0.508303	0.520223	0.541767	0.503501	0.512662	0.429193	0.445549	0.464774	0.438383	0.470822	0.415518	0.456434	0.421952	0.604836	0.477157	0.410405	0.519104	0.441173	0.524403	0.457688	0.639361	0.603198	0.461615	0.409251	0.418332	0.403011	0.432865	0.415217	0.463353	0.47419	0.401852	0.4246	0.457251	0.436092	0.469258	0.480453	0.474964	0.47903	0.481033	0.397629	0.426156	0.407417	0.408597	0.436379	0.438305	0.421197
	98	0.478694	0.501825	0.51944	0.528369	0.4998	0.491954	0.42418	0.436149	0.451824	0.436023	0.442716	0.413315	0.453444	0.413199	0.592699	0.471091	0.392041	0.518267	0.440457	0.501082	0.45453	0.62585	0.593903	0.460782	0.397313	0.417163	0.398544	0.427978	0.409971	0.457369	0.471213	0.398354	0.408335	0.44981	0.424544	0.46426	0.478727	0.451074	0.471557	0.471328	0.395149	0.422956	0.403179	0.397957	0.433831	0.43363	0.408986
	99	0.475311	0.488086	0.511496	0.512645	0.478562	0.462798	0.397638	0.431127	0.437402	0.426739	0.435388	0.409385	0.448605	0.405429	0.579968	0.467561	0.383353	0.51657	0.433306	0.493692	0.438624	0.61925	0.585355	0.440417	0.388255	0.413502	0.388361	0.414691	0.390481	0.450503	0.458644	0.376351	0.347244	0.443937	0.410704	0.455669	0.47834	0.44036	0.463533	0.465898	0.394625	0.410957	0.385174	0.394774	0.421677	0.430748	0.400609
	100	0.461453	0.477633	0.511104	0.453625	0.443314	0.434352	0.362103	0.425815	0.409708	0.408962	0.431404	0.396337	0.435024	0.398436	0.552174	0.466587	0.35829	0.43857	0.407135	0.476497	0.435521	0.585693	0.557096	0.430529	0.36669	0.39277	0.383837	0.398775	0.387213	0.440384	0.455998	0.344991	0.326219	0.433905	0.396842	0.447675	0.476549	0.414213	0.444209	0.456667	0.389101	0.379417	0.382452	0.379278	0.388113	0.391782	0.390525
[truncated: 32 more columns]

## Sheet: Supplementary Fig. 3
	Supplementary Fig. 3a | IRF5 NT (% of cells)													Supplementary Fig. 3b | IRF5 NT vs ISG													Supplementary Fig. 3c | mRNA level (/GAPDH)									Supplementary Fig. 3d | IRF5 NT (Sum of ΔN/C ratios in Mo)					Supplementary Fig. 3e | RPKM
	pDC				cDC				B					IFI27						MX1							IFI27				MX1					AP-SLE		RP-SLE			GILZ				OAS1				MX1
	HC		SLE		HC		SLE		HC		SLE			HC			SLE			HC			SLE				AP-SLE		RP-SLE		AP-SLE		RP-SLE			Sample	Value	Sample	Value		GILZ-low		GILZ-high		GILZ-low		GILZ-high		GILZ-low
	Sample	Value	Sample	Value	Sample	Value	Sample	Value	Sample	Value	Sample	Value		Sample	IRF5 NT (% of Mo)	mRNA level (/GAPDH)	Sample	IRF5 NT (% of Mo)	mRNA level (/GAPDH)	Sample	IRF5 NT (% of Mo)	mRNA level (/GAPDH)	Sample	IRF5 NT (% of Mo)	mRNA level (/GAPDH)		Sample	Value	Sample	Value	Sample	Value	Sample	Value		1	0.83	1	0.68		Sample	Value	Sample	Value	Sample	Value	Sample	Value	Sample
	1	3.5	1	3	1	4	1	12	1	6	1	8		1	1	0.0142306	1	2	4.84594	1	1	0.222097	1	2	0.647728		1	0.413435	1	0.0182502	1	0.191462	1	0.0800738		2	10.88	2	9.2725		1	137	1	1290	1	455	1	807	1
	2	2.4	2	10	2	15.102	2	20	2	7	2	8		2	1.5	0.019464	2	15	3.60022	2	1.5	0.178811	2	15	0.714556		2	2.28429	2	3.16047	2	0.458952	2	1.96839		3	1.052	3	2.045		2	263	2	1280	2	150	2	651	2
	3	4	3	3	3	6	3	4	3	5	3	7		3	3	0.00859683	3	3	0.00813316	3	3	0.0684683	3	3	0.0468412		3	4.84594	3	2.90926	3	0.647728	3	1.29539		4	3.25	4	4.35		3	197	3	751	3	680	3	58.2	3
	4	1.5	4	11	4	6.7236	4	7	4	3.6	4	3.22581		4	1	0.00482141	4	3	5.3718	4	1	0.198147	4	3	0.675524		4	3.60022	4	1.97492	4	0.714556	4	2.06396		5	2.36	5	4.495		4	239	4	959	4	36.3	4	235	4
	5	1	5	1	5	7	5	12	5	5	5	6		5	0	0.00767536	5	10	1.90687	5	0	0.107719	5	10	0.25734		5	0.00813316	5	1.06269	5	0.0468412	5	1.89865		6	4.172	6	0.31		5	178	5	655	5	131	5	505	5
	6	4	6	4	6	4	6	9	6	5.5	6	5		6	1	0.0235053	6	7	30.8828	6	1	0.109205	6	7	1.12768		6	5.3718	6	2.06296	6	0.675524	6	0.745099		7	3.71	7	0.22		6	132	6	872	6	134	6	22.3	6
	7	2	7	5	7	5	7	22	7	4	7	8		7	1.5	0.0615351	7	8	6.58419	7	1.5	0.288464	7	8	1.34288		7	1.90687	7	0.35031	7	0.25734	7	0.750406		8	0.985	8	1.015		7	189	7	985	7	32.9	7	48.6	7
	8	2	8	14	8	6	8	9	8	3	8	4		8	4	0.0901729	8	3	0.0182502	8	4	0.202124	8	3	0.0800738		8	30.8828	8	1.90991	8	1.12768	8	0.802132		9	1.485	9	2.03		8	233	8	451	8	232	8	732	8
	9	4	9	1	9	5	9	34.6154	9	7	9	6		9	1.5	0.00866017	9	5	3.26002	9	1.5	0.0396681	9	5	0.870089		9	6.58419	9	1.90118	9	1.34288	9	0.334304		10	2.46	10	1.385		9	166	9	873	9	239	9	350	9
	10	2	10	4	10	3	10	28	10	7	10	3		10	2	0.217165	10	3	8.37732	10	2	0.743507	10	3	0.751911		10	3.26002	10	6.55737	10	0.870089	10	1.23592		11	0.065	11	0		10	260	10	1380	10	733	10	760	10
	11	1	11	4	11	6	11	28	11	1.5	11	12		11	1	0.0278779	11	19	3.16047	11	1	0.102898	11	19	1.96839		11	8.37732	11	2.44312	11	0.751911	11	1.60552		12	6.975	12	7.32		11	327	11	549	11	23.6	11	138	11
	12	3	12	7	12	9	12	25	12	5	12	13		12	0.5	0.0409465	12	6	2.90926	12	0.5	0.0766324	12	6	1.29539		12	0.228497	12	0.111026	12	0.120493	12	1.46231		13	9.1225	13	4.4675		12	346	12	576	12	157	12	139	12
	13	5	13	8	13	2.5	13	2	13	5	13	8		13	1	0.0189998	13	12	1.97492	13	1	0.167837	13	12	2.06396		13	12.8378	13	22.1855	13	1.5108	13	1.90715		14	2.1875	14	12.39		13	238	13	475	13	437	13	665	13
	14	5	14	7	14	3	14	8	14	3.5	14	1		14	2	0.00593822	14	11	1.06269	14	2	0.164146	14	11	1.89865		14	1.20867	14	15.4773	14	0.408343	14	3.18808		15	5.61	15	0.75		14	118	14	490	14	176	14	10.5	14
	15	2	15	2	15	8	15	13	15	4	15	5		15	0.5	0.019708	15	1	2.06296	15	0.5	0.110198	15	1	0.745099		15	2.57593	15	4.65402	15	0.253842	15	0.659706		16	0.9375	16	2.85		15	253	15	833	15	34.5	15	525	15
	16	1	16	2	16	24	16	4	16	6	16	4		16	0	0.040624	16	2	0.35031	16	0	0.0908022	16	2	0.750406		16	5.24237	16	8.16847	16	1.08072	16	3.44974		17	0.875	17	0.85		16	339	16	575	16	347	16	723	16
	17	2	17	6	17	12	17	12.0879	17	3	17	2		17	1	0.00739617	17	6	0.228497	17	1	0.147068	17	6	0.120493		17	2.61262	17	9.68346	17	0.844047	17	2.17587			0.32	18	0.49		17	89.4	17	869	17	167	17	711	17
	18	2.52525	18	12	18	6	18	9	18	8	18	3		18	2	0.0184513	18	3	1.90991	18	2	0.0526573	18	3	0.802132		18	4.55886	18	6.04852	18	1.74264	18	0.72318				19	7.385		18	202	18	778	18	347	18	368	18
	19	0	19	3	19	25	19	5	19	0	19	1		19	1	0.00809084	19	8	1.90118	19	1	0.0497684	19	8	0.334304		19	13.5936	19	1.89675	19	0.999297	19	0.99968				20	1.245		19	221	19	562	19	35.7	19	52.1	19
			20	2	20	7	20	3	20	3	20	11		20	2	0.0534186	20	5	6.55737	20	2	0.392616	20	5	1.23592		20	4.14295	20	1.3333	20	1.14403	20	1.54053				21	5.935		20	127	20	673	20	190	20	14.7	20
			21	2.66667	21	4	21	16	21	3	21	1		21	7	0.0201144	21	1	12.8378	21	7	0.207032	21	1	1.5108		21	9.33746	21	25.6213	21	2.23185	21	2.68711				22	5.68		21	117	21	1100	21	222	21	531	21
			22	6	22	8.5	22	21	22	5	22	5		22	1	0.0102458	22	0	0.111026	22	1	0.0968818	22	0	1.46231		22	11.15	22	6.25955	22	1.12362	22	1.56675				23	1.44		22	89	22	548	22	251	22	493	22
			23	23	23	5	23	7	23	7.5	23	7		23	2	3.46589	23	9.47368	9.33746	23	2	0.69655	23	9.47368	2.23185		23	8.0084	23	0.0484169	23	1.93801	23	0.0968553				24	2.125		23	143	23	546	23	64	23	255	23
			24	9			24	11	24	2	24	4		24	3.5	0.0150302	24	14	8.16847	24	3.5	0.11054	24	14	3.44974		24	12.5214	24	2.10198	24	0.916496	24	0.692619				25	0.19		24	159	24	582	24	44.6	24	637	24
			25	4			25	6			24	4		25	3	0.0182457	25	21	11.15	25	3	0.0770263	25	21	1.12362		25	2.85132	25	0.100642	25	0.59166	25	0.511436				26	0.47		25	155	25	499	25	21.8	25	288	25
			26	1			26	6			24	5					26	11	9.68346				26	11	2.17587		26	1.48153	26	10.1506	26	0.119446	26	0.918922							26	149	26	846	26	193	26	28.3	26
			27	1			27	12.8205			24	5					27	18	6.04852				27	18	0.72318		27	2.67591	27	2.7479	27	0.666195	27	0.861331							27	169	27	740	27	223	27	1080	27
			28	6			28	5			24	10					28	5	8.0084				28	5	1.93801				28	0.155374			28	0.370251							28	264	28	501	28	247	28	291	28
			29	12			29	12			24	2					29	2	1.3333				29	2	1.54053				29	1.36609			29	1.32835							29	199	29	1320	29	760	29	27.7	29
			30	0			30	6			24	4					30	12	12.5214				30	12	0.916496				30	4.21651			30	1.30598							30	297	30	1230	30	249	30	19.8	30
			31	1			31	7			24	13					31	7	25.6213				31	7	2.68711				31	15.7355			31	0.683537							31	397	31	611	31	218	31	498	31
			32	2			32	42			24	2					32	3	2.85132				32	3	0.59166								P value (AP-SLE vs RP-SLE)	0.03896							32	188	32	473	32	231	32	457	32
			33	3			33	15			24	3					33	3	1.48153				33	3	0.119446																33	347	33	485	33	426	33	31.9	33
			34	6			34	5			24	16					34	2	6.25955				34	2	1.56675																34	226	34	479	34	290	34	13.1	34
			35	8			35	10			24	7					35	2	0.0484169				35	2	0.0968553																35	272	P value (GILZ-low vs GILZ-high)	3.866e-16	35	191			35
			36	1			36	9			24	4					36	19	2.10198				36	19	0.692619																36	178			36	413			36
			37	2			37	8			24	6					37	3	0.100642				37	3	0.511436																37	131			37	144			37
			38	0			38	2.1978			24	6					38	2	2.67591				38	2	0.666195																38	170			38	27.9			38
			39	4			39	12			24	5					39	13	10.1506				39	13	0.918922																39	81.8			39	238			39
			P value (HC vs SLE)	0.03596			40	4			24	2					40	12	2.7479				40	12	0.861331																40	198			40	318			40
							P value (HC vs SLE)	0.02363			24	4					41	3	0.155374				41	3	0.370251																41	159			41	214			41
											24	1					42	3	1.36609				42	3	1.32835																42	222			42	536			42
																	43	1	4.21651				43	1	1.30598																43	106			43	300			43
																	44	2	15.7355				44	2	0.683537																44	111			44	174			44
																		Spearman’s rank correlation coefficient	0.558237					Spearman’s rank correlation coefficient	0.495988																45	201			45	308			45
																		P value	6.23112e-07					P value	1.46595e-05																46	325			46	20.4			46
																																									47	387			47	32.1			47
																																									48	188			48	209			48
																																									49	186			49	16.8			49
																																									50	301			50	270			50
																																									51	244			51	44.5			51
																																									52	122			52	286			52
																																									53	212			53	15.3			53
																																									54	335			54	346			54
																																									55	271			55	20.3			55
																																									56	190			56	250			56
																																									57	105			57	36.4			57
																																									58	152			58	263			58
																																									59	208			59	160			59
																																									60	263			60	37.9			60
																																									61	276			61	36			61
																																									62	188			62	185			62
																																									63	271			63	84.3			63
																																									64	225			64	58.1			64
																																									65	373			65	229			65
[truncated: 37 more columns]

## Sheet: Supplementary Fig. 4
	Supplementary Fig. 4b | IRF5 NT (Nuclear/cytosolic IRF5 ratio)								Supplementary Fig. 4c | NF-κB NT (Nuclear/cytosolic p65 ratio)
	Cell	Mo_-_-	Mo_-_R-848	Mo_TPCA-1_R-848	pDC_-_-	pDC_-_R-848	pDC_TPCA-1_R-848		Cell	Mo_-_-	Mo_-_R-848	Mo_TPCA-1_R-848	pDC_-_-	pDC_-_R-848	pDC_TPCA-1_R-848
	1	0.91775	3.72886	1.1245	1.62541	4.92803	1.21007		1	1.81357	4.13584	1.90837	1.71125	3.26702	1.99851
	2	0.860308	2.76875	0.939504	1.32044	3.32816	0.707738		2	1.7968	3.61147	1.8124	1.6391	2.82302	1.66859
	3	0.845593	2.75032	0.921151	1.30388	3.22597	0.552183		3	1.53332	3.3938	1.70125	1.51005	2.8119	1.64779
	4	0.835056	2.58312	0.899584	1.13735	3.00953	0.953259		4	1.51319	3.37205	1.60151	1.42216	2.75236	1.62978
	5	0.80534	2.48197	0.873072	1.10566	2.9416	0.854091		5	1.44824	3.00299	1.56739	1.3828	2.5739	1.61552
	6	0.801952	1.87538	0.856137	1.09918	2.90573	0.695191		6	1.44076	3.00116	1.55907	1.38259	2.47727	1.60695
	7	0.796349	1.77557	0.852099	1.05053	2.90381	0.690753		7	1.36215	2.79273	1.54871	1.37891	2.46045	1.59209
	8	0.783436	1.65145	0.835807	1.02885	2.88149	0.612565		8	1.29081	2.67282	1.52715	1.37736	2.45708	1.54961
	9	0.770552	1.64807	0.830523	0.990296	2.85476	0.702521		9	1.27272	2.64317	1.4887	1.35819	2.42617	1.51736
	10	0.768885	1.63599	0.817258	0.960222	2.74278	0.789207		10	1.24074	2.59106	1.48331	1.33261	2.3856	1.50399
	11	0.766289	1.55413	0.799561	0.948684	2.72081	0.964003		11	1.22245	2.46765	1.47528	1.31096	2.37765	1.48149
	12	0.764385	1.45943	0.797142	0.87212	2.68879	0.983		12	1.19274	2.41515	1.47474	1.30039	2.37096	1.46663
	13	0.758417	1.42576	0.789711	0.860041	2.6586	0.760921		13	1.15998	2.38705	1.4523	1.27089	2.32651	1.45711
	14	0.746736	1.41983	0.78446	0.823542	2.60331	1.2433		14	1.134	2.35352	1.43298	1.26327	2.26618	1.45389
	15	0.739644	1.40264	0.781443	0.811954	2.51467	1.12943		15	1.12364	2.30485	1.39287	1.25106	2.2572	1.45148
	16	0.735299	1.38649	0.779212	0.801449	2.51221	1.04107		16	1.10301	2.27192	1.39122	1.24842	2.24246	1.42494
	17	0.729541	1.37058	0.778302	0.800137	2.51128	1.16405		17	1.10125	2.24838	1.38106	1.24638	2.23497	1.41902
	18	0.725999	1.36168	0.776069	0.797806	2.49097	0.904366		18	1.09411	2.16101	1.37614	1.22233	2.22353	1.41433
	19	0.723174	1.34685	0.775482	0.791911	2.4709	0.844197		19	1.07434	2.14592	1.34714	1.21076	2.21497	1.4137
	20	0.721276	1.31826	0.766454	0.769738	2.46725	1.193		20	1.07083	2.13511	1.34309	1.20691	2.18175	1.40525
	21	0.718767	1.30913	0.75624	0.767845	2.46632	0.876677		21	1.05776	2.12019	1.3298	1.19802	2.17715	1.39873
	22	0.717088	1.29488	0.749998	0.767771	2.4417	0.622315		22	1.05753	2.11645	1.31713	1.19142	2.13406	1.38669
	23	0.711384	1.27633	0.748728	0.766033	2.41718	1.61188		23	1.04891	2.10457	1.3057	1.18509	2.12762	1.38554
	24	0.709124	1.27585	0.745699	0.765966	2.41392	0.878036		24	1.03867	2.10232	1.30353	1.17814	2.0839	1.35929
	25	0.705654	1.25892	0.741736	0.760484	2.40034	1.00707		25	1.03159	2.04605	1.29967	1.16963	2.06396	1.33578
	26	0.705081	1.24206	0.736878	0.760058	2.3993	0.851466		26	1.03012	2.03945	1.27529	1.16686	2.04839	1.33413
	27	0.701542	1.23995	0.731276	0.759342	2.37594	0.723866		27	1.0215	2.02705	1.27439	1.15562	2.01781	1.32698
	28	0.699123	1.23811	0.725471	0.751399	2.35684	1.08565		28	1.01431	2.02251	1.25865	1.12288	2.01627	1.3147
	29	0.6982	1.21246	0.724614	0.750299	2.35077	0.747708		29	0.997018	1.99623	1.25243	1.10313	2.00672	1.3046
	30	0.696161	1.20792	0.719809	0.749627	2.33335	0.799023		30	0.99522	1.98828	1.23469	1.08499	1.95674	1.30446
	31	0.696021	1.17699	0.716013	0.742161	2.30996	0.756882		31	0.994601	1.97515	1.22871	1.07161	1.95225	1.29662
	32	0.69338	1.1635	0.715042	0.734639	2.26052	0.92247		32	0.986805	1.97118	1.22677	1.06729	1.95036	1.28963
	33	0.69132	1.15011	0.711415	0.732297	2.2539	0.74608		33	0.968465	1.90519	1.22208	1.0667	1.93743	1.28353
	34	0.688467	1.14676	0.708768	0.729016	2.21469	0.893878		34	0.95867	1.85062	1.20704	1.06039	1.90791	1.28171
	35	0.681014	1.13911	0.708071	0.726275	2.21439	0.717797		35	0.956587	1.84807	1.2005	1.04978	1.89713	1.27396
	36	0.679732	1.11134	0.707378	0.717414	2.16039	0.700393		36	0.954196	1.83736	1.18486	1.04841	1.88826	1.27113
	37	0.676457	1.10847	0.706919	0.715063	2.14614	0.735641		37	0.945718	1.80918	1.18427	1.04219	1.88729	1.26219
	38	0.67417	1.09291	0.701099	0.711267	2.11362	0.593785		38	0.935753	1.79948	1.16624	1.03053	1.86035	1.24146
	39	0.671325	1.06944	0.699122	0.711222	2.11326	0.883071		39	0.930499	1.79475	1.16617	1.0294	1.8516	1.22813
	40	0.670603	1.06862	0.693434	0.711099	2.11245	0.6544		40	0.9192	1.78209	1.16096	1.02772	1.84256	1.22687
	41	0.669573	1.06054	0.688761	0.696016	2.11048	1.0346		41	0.912938	1.77542	1.15872	1.0204	1.82006	1.21751
	42	0.664828	1.04996	0.685281	0.693859	2.10128	0.995154		42	0.907936	1.76399	1.14953	1.01955	1.78541	1.20507
	43	0.660373	1.03422	0.681108	0.688504	2.08569	0.73435		43	0.90542	1.75617	1.1477	1.01362	1.73733	1.18864
	44	0.657876	1.0324	0.679832	0.685249	2.07738	0.669258		44	0.904197	1.74215	1.14554	1.00672	1.73202	1.18857
	45	0.656465	1.0316	0.678115	0.684824	2.07705	0.826509		45	0.899323	1.74042	1.14473	0.999196	1.70604	1.18154
	46	0.655699	1.02407	0.675891	0.684467	2.05582	0.570768		46	0.892665	1.6841	1.1419	0.983125	1.69952	1.17971
	47	0.654979	1.02044	0.675101	0.683678	2.04575	0.906498		47	0.892631	1.67777	1.13746	0.97561	1.68911	1.17183
	48	0.652649	1.01202	0.671848	0.682421	2.03283	0.724685		48	0.881698	1.6674	1.13223	0.956804	1.68199	1.16411
	49	0.651292	1.00724	0.671136	0.681169	2.03279	0.833026		49	0.875973	1.66716	1.13135	0.955051	1.67043	1.16218
	50	0.650926	1.00329	0.670084	0.671883	2.00717	0.628767		50	0.871037	1.65882	1.13089	0.950702	1.6683	1.15961
	51	0.650799	0.988985	0.667277	0.67068	1.99786	1.13124		51	0.869825	1.65284	1.12612	0.947036	1.6506	1.14496
	52	0.649569	0.988515	0.66631	0.668275	1.94119	1.05445		52	0.865574	1.63342	1.12168	0.935029	1.63079	1.14033
	53	0.648413	0.978915	0.664377	0.662968	1.93958	1.1088		53	0.85581	1.62268	1.1136	0.933777	1.57175	1.13932
	54	0.646625	0.977676	0.661835	0.660014	1.92957	0.937784		54	0.853814	1.61721	1.10666	0.927373	1.57105	1.12887
	55	0.643496	0.972855	0.661021	0.648189	1.92406	0.679676		55	0.849963	1.60306	1.1057	0.90239	1.5695	1.1123
	56	0.643272	0.964384	0.656826	0.646813	1.90359	0.961146		56	0.848315	1.59646	1.10041	0.899993	1.56086	1.09294
	57	0.639579	0.963785	0.654542	0.643105	1.88539	0.782249		57	0.843411	1.59106	1.08831	0.8917	1.51826	1.08461
	58	0.635464	0.957774	0.653352	0.641806	1.87396	1.03171		58	0.840676	1.57071	1.0864	0.885952	1.51681	1.0829
	59	0.632383	0.953131	0.647254	0.641305	1.87096	0.836489		59	0.833697	1.56941	1.08226	0.88452	1.5071	1.07628
	60	0.629437	0.941554	0.645663	0.639588	1.86467	1.41654		60	0.832581	1.56251	1.08167	0.882509	1.4994	1.06961
	61	0.628884	0.940524	0.641611	0.638406	1.85368	0.666019		61	0.830963	1.55787	1.07375	0.882467	1.472	1.04353
	62	0.625349	0.938663	0.638952	0.63753	1.84367	0.768194		62	0.828396	1.53233	1.06946	0.878064	1.44164	1.03365
	63	0.622709	0.937263	0.638353	0.634974	1.82397	0.902209		63	0.824355	1.53211	1.0611	0.875785	1.43818	1.02904
	64	0.619997	0.932592	0.636764	0.633817	1.81698	0.921611		64	0.821946	1.5277	1.05645	0.859264	1.42636	1.02807
	65	0.615197	0.92619	0.636301	0.62905	1.80187	0.891186		65	0.818126	1.52382	1.05458	0.848302	1.39856	1.01519
	66	0.613589	0.92495	0.633198	0.627612	1.77375	0.964329		66	0.81334	1.51061	1.04855	0.845769	1.39343	1.00852
	67	0.611615	0.924565	0.632673	0.624074	1.7691	1.40795		67	0.811189	1.49298	1.04378	0.837878	1.3812	1.00249
	68	0.609558	0.904873	0.63227	0.623486	1.74161	1.16134		68	0.806296	1.454	1.03844	0.824856	1.37674	0.995939
	69	0.607789	0.903799	0.630475	0.617416	1.737	0.674697		69	0.803175	1.41867	1.02314	0.807634	1.37601	0.993999
	70	0.607248	0.89863	0.628403	0.615641	1.73376	1.11551		70	0.798349	1.40145	1.01904	0.802017	1.34287	0.96886
	71	0.605457	0.883608	0.628081	0.613288	1.73242	0.898575		71	0.7875	1.38262	1.01007	0.801467	1.32928	0.966784
	72	0.604749	0.876615	0.622056	0.61128	1.73098	1.01398		72	0.782382	1.3805	1.00435	0.788186	1.23342	0.961295
	73	0.604263	0.87591	0.621034	0.609879	1.7247	1.05395		73	0.781064	1.33113	1.00096	0.783866	1.19116	0.957185
	74	0.600081	0.869664	0.61972	0.60529	1.71811	1.17883		74	0.778704	1.32265	0.998055	0.781594	1.18903	0.943219
	75	0.596847	0.86778	0.617777	0.604151	1.70275	1.07728		75	0.775216	1.31314	0.995315	0.778831	1.17985	0.933144
	76	0.59487	0.850344	0.617301	0.600517	1.67807	1.36921		76	0.773314	1.31217	0.993199	0.772502	1.16994	0.925633
	77	0.592858	0.849553	0.613038	0.591268	1.65492	0.823632		77	0.77127	1.2905	0.974635	0.771109	1.1183	0.923317
	78	0.586311	0.835773	0.611113	0.589436	1.61712	1.01031		78	0.770573	1.28205	0.970916	0.747587	1.08798	0.914446
	79	0.58575	0.828818	0.605794	0.587926	1.61192	0.58695		79	0.765314	1.2635	0.965868	0.745544	1.07227	0.908914
	80	0.585523	0.826058	0.603215	0.578048	1.52011	1.06663		80	0.763955	1.23772	0.957443	0.744868	1.04182	0.90621
	81	0.584628	0.822907	0.599846	0.577946	1.51674	1.11028		81	0.760118	1.19634	0.939295	0.741188	1.01628	0.887177
	82	0.583189	0.821039	0.597086	0.575228	1.50382	0.93786		82	0.752598	1.19619	0.926949	0.739146	1.00875	0.874072
	83	0.582312	0.812682	0.595796	0.575064	1.49773	0.918524		83	0.751105	1.16391	0.924776	0.726119	0.993776	0.852648
	84	0.578844	0.797831	0.591429	0.569108	1.49366	0.998481		84	0.74928	1.15968	0.919784	0.720382	0.986326	0.85087
	85	0.577455	0.795093	0.586984	0.566522	1.46577	1.01414		85	0.746875	1.14393	0.911475	0.713546	0.975022	0.849801
	86	0.576924	0.792729	0.579503	0.564651	1.35659	0.894301		86	0.739588	1.14083	0.899389	0.700545	0.970342	0.844375
	87	0.569608	0.788754	0.578101	0.564605	1.35169	0.854029		87	0.736147	1.11717	0.899051	0.699946	0.969399	0.830114
	88	0.562848	0.788564	0.576237	0.562719	1.33564	0.74069		88	0.729874	1.1091	0.898413	0.696837	0.911497	0.828264
	89	0.557421	0.776368	0.573847	0.561832	1.31325	1.2107		89	0.728442	1.05303	0.897877	0.686504	0.905769	0.819686
	90	0.556532	0.774263	0.571506	0.557272	1.27666	1.38698		90	0.718429	1.03958	0.88654	0.683362	0.897177	0.769516
	91	0.55516	0.756328	0.557338	0.552469	1.26896	0.83751		91	0.718023	1.02586	0.881484	0.656158	0.873443	0.765346
	92	0.554087	0.751617	0.555792	0.551865	1.22992	0.759026		92	0.711484	1.02506	0.860975	0.645034	0.870719	0.756366
	93	0.545834	0.746132	0.546721	0.550279	1.2226	0.871793		93	0.706034	0.958872	0.859585	0.640821	0.869342	0.732143
	94	0.542709	0.741132	0.542953	0.55019	1.20436	1.02358		94	0.702313	0.947415	0.848415	0.634504	0.868994	0.717149
	95	0.539552	0.718372	0.533275	0.540049	1.16427	0.838793		95	0.688402	0.923242	0.820411	0.630275	0.862294	0.716198
	96	0.534771	0.710021	0.526432	0.539805	1.07048	0.951253		96	0.676808	0.904469	0.808186	0.603044	0.845598	0.711586
	97	0.532752	0.678404	0.521552	0.535353	1.00528	1.255		97	0.665747	0.863009	0.768917	0.598542	0.839158	0.707618
	98	0.520589	0.678339	0.50988	0.526129	0.887662	0.895035		98	0.635292	0.823556	0.728315	0.585779	0.809037	0.689987
	99	0.508153	0.647266	0.494223	0.5168	0.741548	0.775341		99	0.626984	0.797221	0.688557	0.558832	0.787902	0.670842
	100	0.507179	0.645356	0.450856	0.498556	0.614603	0.940945		100	0.543718	0.740142	0.602415	0.528144	0.68788	0.592375
						P value (Mo_-_- vs Mo_-_R-848)	1.39916e-18							P value (Mo_-_- vs Mo_-_R-848)	9.66116e-26
						P value (Mo_-_R-848 vs Mo_TPCA-1_R-848)	6.95283e-17							P value (Mo_-_R-848 vs Mo_TPCA-1_R-848)	3.44227e-16
						P value (pDC_-_- vs pDC_-_R-848)	2.46365e-50							P value (pDC_-_- vs pDC_-_R-848)	3.77148e-22
						P value (pDC_-_R-848 vs pDC_TPCA-1_R-848)	1.31924e-40							P value (pDC_-_R-848 vs pDC_TPCA-1_R-848)	8.02846e-14

## Sheet: Supplementary Fig. 6
	Supplementary Fig. 6a | CD80 (ΔMFI)						Supplementary Fig. 6b | CD69 (% of cells)					Supplementary Fig. 6c | GSEA					Supplementary Fig. 6d | GSEA			Supplementary Fig. 6e and f | IFN-α response genes (fold change [vs WT])
	Replicate	Mouse	cDC1	cDC2	pDC		Replicate	Mouse	CD4+T	CD8+T		IFN-α response genes					IFN-α response genes			Gene	Gene_name	Lyn−/−	Lyn−/−Ifnar1−/−	Lyn−/−Irf5+/−	Lyn−/−Irf5−/−
	1	WT	3336	4096	657		1	WT	21.1	5.76		SLE vs HC		WT vs Lyn−/−			Lyn−/−Ifnar1−/− vs Lyn−/−Irf5−/−			1	Ccrl2	9.79408	2.40871	1.91191	2.20326
	2	WT	3066	3043.4	451		2	WT	18.5	4.18		NES	2.99037	NES	1.75943		NES	-2.91744		2	Ifitm1	6.15666	1.61674	1.8002	2.06081
	3	WT	5299	3262	704		3	WT	26.9	6.69		P value	0	P value	0		P value	0		3	Isg15	5.01441	0.259495	1.77386	1.45069
	4	WT	4118	2833	782		4	WT	20.9	4.97										4	Ifitm2	4.85092	2.3774	2.78791	2.91038
	5	WT	2981	3701	627		5	WT	28.6	7.33										5	Cmpk2	3.91771	0.50165	1.49846	1.72514
	6	WT	3155	3032.8	309		6	WT	23.3	6.82										6	Ifitm3	3.91486	1.32415	2.09832	2.73606
	7	WT	4716	4216.2	843		7	WT	22.9	6.23										7	Parp12	3.83247	1.27598	2.37246	3.5112
	8	WT	4090	2723	426		8	WT	16.7	3.28										8	Irf7	3.72891	0.0412733	1.79056	1.60133
	1	Lyn−/−	2150	9086	899		1	Lyn−/−	38.3	12.2										9	Ifih1	3.70931	0.905987	1.56247	2.21797
	2	Lyn−/−	1957	8747	829		2	Lyn−/−	43.3	14.8										10	Usp18	3.61741	0.0161894	1.28864	2.02042
	3	Lyn−/−	4516	6876	1415		3	Lyn−/−	36.6	15.7										11	Rsad2	3.55861	0.709782	0.90613	0.695858
	4	Lyn−/−	4299	5280	932		4	Lyn−/−	28.2	9.15										12	Herc6	3.20869	0.673905	1.2435	1.11119
	1	Lyn−/−Ifnar1+/−	2216	9827	1065		1	Lyn−/−Ifnar1+/−	36	9.06										13	Rtp4	3.10982	0.0297001	2.26696	3.59277
	2	Lyn−/−Ifnar1+/−	1613	3890	436		2	Lyn−/−Ifnar1+/−	46.1	18.6										14	Plscr1	2.8556	1.82792	2.06924	2.29348
	3	Lyn−/−Ifnar1+/−	4973	5869	1425		3	Lyn−/−Ifnar1+/−	38.8	12.3										15	Tdrd7	2.56922	0.389616	0.870289	1.0747
	4	Lyn−/−Ifnar1+/−	4343	5559	1125		4	Lyn−/−Ifnar1+/−	26.6	8.19										16	Trafd1	2.4895	1.33979	1.0304	1.33563
	1	Lyn−/−Ifnar1−/−	2171	8794	890		1	Lyn−/−Ifnar1−/−	32.6	10.7										17	Cd47	2.37043	1.72599	1.3995	1.00214
	2	Lyn−/−Ifnar1−/−	1641	4668	762		2	Lyn−/−Ifnar1−/−	24.5	9.38										18	Mx1	2.10791	0.390875	2.18331	3.01745
	3	Lyn−/−Ifnar1−/−	4337	5451	654		3	Lyn−/−Ifnar1−/−	20.8	11.2										19	Dhx58	1.90953	0.462411	1.13821	1.81541
	4	Lyn−/−Ifnar1−/−	3607	5177	744		4	Lyn−/−Ifnar1−/−	27.3	8.36										20	Ncoa7	1.90381	1.52621	1.1086	0.790853
	1	Lyn−/−Irf5+/−	2291.4	3550	426		1	Lyn−/−Irf5+/−	24.6	9.88										21	Isg20	1.85773	2.08619	1.52243	0.676899
	2	Lyn−/−Irf5+/−	2031	3461	472		2	Lyn−/−Irf5+/−	20.9	6.71										22	Gbp2	1.80935	1.2763	1.44118	1.79822
	3	Lyn−/−Irf5+/−	5112	5765.5	965		3	Lyn−/−Irf5+/−	20.6	17.2										23	Lgals3bp	1.77001	0.720292	1.06681	1.93919
	4	Lyn−/−Irf5+/−	5066	5582	835		4	Lyn−/−Irf5+/−	27.5	6.71										24	B2m	1.76079	2.04692	1.56336	1.66927
	1	Lyn−/−Irf5−/−	1536	2547	463		1	Lyn−/−Irf5−/−	14.5	27.6										25	Casp1	1.73855	1.09153	1.40176	1.15212
	2	Lyn−/−Irf5−/−	2342	3152.2	966		2	Lyn−/−Irf5−/−	18.2	6.42										26	Ripk2	1.65639	1.04462	0.95744	1.08897
	3	Lyn−/−Irf5−/−	2597	2437	600		3	Lyn−/−Irf5−/−	19.6	10.5										27	Ube2l6	1.59522	1.5162	1.24046	0.820492
	4	Lyn−/−Irf5−/−	4145	4909	1209		4	Lyn−/−Irf5−/−	13.1	4.93										28	Ifit3	1.59308	0.268151	1.51765	3.17671
		P value (WT vs Lyn−/−)		9.55085e-05	0.00961003			P value (WT vs Lyn−/−)	0.000670499	0.000136434										29	Mov10	1.57025	1.24423	1.26226	1.43329
		P value (Lyn−/− vs Lyn−/−Ifnar1−/−)						P value (Lyn−/− vs Lyn−/−Ifnar1−/−)	0.0422485											30	Tmem140	1.56837	1.64315	1.81223	1.58737
		P value (Lyn−/− vs Lyn−/−Irf5−/−)		0.00693594				P value (Lyn−/− vs Lyn−/−Irf5−/−)	0.00115213											31	Eif2ak2	1.5124	0.360222	0.733617	1.22573
		P value (Lyn−/−Ifnar1−/− vs Lyn−/−Irf5−/−)		0.0456447				P value (Lyn−/−Ifnar1−/− vs Lyn−/−Irf5−/−)	0.0143131											32	Psme1	1.50896	1.01735	1.262	1.22517
																				33	Il15	1.50605	2.1119	2.3758	2.02952
																								P value (Lyn−/− vs Lyn−/−Ifnar1−/−)	3.636e-09
																								P value (Lyn−/− vs Lyn−/−Irf5+/−)	1.499e-06
																								P value (Lyn−/− vs Lyn−/−Irf5−/−)	0.0006665

[truncated: 6 more sheets: Supplementary Fig. 7, Supplementary Fig. 8, Supplementary Fig. 9, Supplementary Fig. 10, Supplementary Fig. 11, Original images]
